# Supplementary material for: High-Throughput Toxicity Screening with C. elegans: Current Platforms, Key Advantages, and Future Directions
Source: Environ Sci Technol. 2026 Jan 8;60(2):1560–76. doi: 10.1021/acs.est.5c12562 (PMC12825169; doi:10.1021/acs.est.5c12562)
Supplement: Supplementary file 2 [file es5c12562_si_002.xlsx]

## Sheet: README
Supporting Information
Title: High-Throughput Toxicity Screening with C. elegans: Current Platforms, Key Advantages, and Future Directions
Authors: Timothy A. Crombie(a),Tobias Pamminger(b), Erik C. Andersen(c)*, Scott Glaberman(d)*
Affiliations: aDepartment of Biomedical Engineering and Science, Florida Institute of Technology, Melbourne, FL 32901, United States bBayer AG, CropScience Division, Monheim, 40789, Germany cDepartment of Biology, Johns Hopkins University, Baltimore, MD 21218, United States dCentre for Environmental Research and Justice, School of Biosciences, University of Birmingham, Birmingham, B15 2TT, United…
Corresponding authors: * Email: s.glaberman@bham.ac.uk * Email: erik.andersen@gmail.com
Description: This file contains harmonized raw data extracted from nine published or publicly available toxicological data sources, including Widmayer et al. (2022), Boyd et al. (2016), EPA CompTox, EnviroTox DB, NIEHS ICE, Karmaus et al. (2022), Klüver et al. (2016), Su et al. (2021), and US EPA ToxCast. Each row represents a single toxicant–species–endpoint record. The variables in the 'supplem…

## Sheet: supplemental data
cas	chem_name	group	latin_name	strain	test_type	test_statistic	duration_d	effect_value	effect_unit	source	orig_source	endpoint
94757	2,4-D	NEMATODE	Caenorhabditis elegans	CB4856	NA	EC10	2	176.446	mg/L	Widmayer et al. 2022	Widmayer et al. 2022	Growth
94757	2,4-D	NEMATODE	Caenorhabditis elegans	ECA248	NA	EC10	2	131.333	mg/L	Widmayer et al. 2022	Widmayer et al. 2022	Growth
94757	2,4-D	NEMATODE	Caenorhabditis elegans	ECA36	NA	EC10	2	147.753	mg/L	Widmayer et al. 2022	Widmayer et al. 2022	Growth
94757	2,4-D	NEMATODE	Caenorhabditis elegans	ECA396	NA	EC10	2	111.105	mg/L	Widmayer et al. 2022	Widmayer et al. 2022	Growth
94757	2,4-D	NEMATODE	Caenorhabditis elegans	MY16	NA	EC10	2	141.034	mg/L	Widmayer et al. 2022	Widmayer et al. 2022	Growth
94757	2,4-D	NEMATODE	Caenorhabditis elegans	PD1074	NA	EC10	2	125.704	mg/L	Widmayer et al. 2022	Widmayer et al. 2022	Growth
94757	2,4-D	NEMATODE	Caenorhabditis elegans	RC301	NA	EC10	2	132.483	mg/L	Widmayer et al. 2022	Widmayer et al. 2022	Growth
94757	2,4-D	NEMATODE	Caenorhabditis elegans	XZ1516	NA	EC10	2	161.681	mg/L	Widmayer et al. 2022	Widmayer et al. 2022	Growth
116063	Aldicarb	NEMATODE	Caenorhabditis elegans	CB4856	NA	EC10	2	21.8371	mg/L	Widmayer et al. 2022	Widmayer et al. 2022	Growth
116063	Aldicarb	NEMATODE	Caenorhabditis elegans	ECA248	NA	EC10	2	15.9337	mg/L	Widmayer et al. 2022	Widmayer et al. 2022	Growth
116063	Aldicarb	NEMATODE	Caenorhabditis elegans	ECA36	NA	EC10	2	22.4448	mg/L	Widmayer et al. 2022	Widmayer et al. 2022	Growth
116063	Aldicarb	NEMATODE	Caenorhabditis elegans	ECA396	NA	EC10	2	19.185	mg/L	Widmayer et al. 2022	Widmayer et al. 2022	Growth
116063	Aldicarb	NEMATODE	Caenorhabditis elegans	MY16	NA	EC10	2	10.88	mg/L	Widmayer et al. 2022	Widmayer et al. 2022	Growth
116063	Aldicarb	NEMATODE	Caenorhabditis elegans	PD1074	NA	EC10	2	18.2338	mg/L	Widmayer et al. 2022	Widmayer et al. 2022	Growth
116063	Aldicarb	NEMATODE	Caenorhabditis elegans	RC301	NA	EC10	2	13.8275	mg/L	Widmayer et al. 2022	Widmayer et al. 2022	Growth
116063	Aldicarb	NEMATODE	Caenorhabditis elegans	XZ1516	NA	EC10	2	24.9112	mg/L	Widmayer et al. 2022	Widmayer et al. 2022	Growth
1912249	Atrazine	NEMATODE	Caenorhabditis elegans	CB4856	NA	EC10	2	80.0447	mg/L	Widmayer et al. 2022	Widmayer et al. 2022	Growth
1912249	Atrazine	NEMATODE	Caenorhabditis elegans	ECA248	NA	EC10	2	105.522	mg/L	Widmayer et al. 2022	Widmayer et al. 2022	Growth
1912249	Atrazine	NEMATODE	Caenorhabditis elegans	ECA36	NA	EC10	2	85.0959	mg/L	Widmayer et al. 2022	Widmayer et al. 2022	Growth
1912249	Atrazine	NEMATODE	Caenorhabditis elegans	ECA396	NA	EC10	2	81.9226	mg/L	Widmayer et al. 2022	Widmayer et al. 2022	Growth
1912249	Atrazine	NEMATODE	Caenorhabditis elegans	MY16	NA	EC10	2	88.9282	mg/L	Widmayer et al. 2022	Widmayer et al. 2022	Growth
1912249	Atrazine	NEMATODE	Caenorhabditis elegans	PD1074	NA	EC10	2	109.288	mg/L	Widmayer et al. 2022	Widmayer et al. 2022	Growth
1912249	Atrazine	NEMATODE	Caenorhabditis elegans	RC301	NA	EC10	2	80.1253	mg/L	Widmayer et al. 2022	Widmayer et al. 2022	Growth
1912249	Atrazine	NEMATODE	Caenorhabditis elegans	XZ1516	NA	EC10	2	95.5265	mg/L	Widmayer et al. 2022	Widmayer et al. 2022	Growth
10108642	Cadmium chloride	NEMATODE	Caenorhabditis elegans	CB4856	NA	EC10	2	4.88016	mg/L	Widmayer et al. 2022	Widmayer et al. 2022	Growth
10108642	Cadmium chloride	NEMATODE	Caenorhabditis elegans	ECA248	NA	EC10	2	3.76879	mg/L	Widmayer et al. 2022	Widmayer et al. 2022	Growth
10108642	Cadmium chloride	NEMATODE	Caenorhabditis elegans	ECA36	NA	EC10	2	6.45401	mg/L	Widmayer et al. 2022	Widmayer et al. 2022	Growth
10108642	Cadmium chloride	NEMATODE	Caenorhabditis elegans	ECA396	NA	EC10	2	6.38481	mg/L	Widmayer et al. 2022	Widmayer et al. 2022	Growth
10108642	Cadmium chloride	NEMATODE	Caenorhabditis elegans	MY16	NA	EC10	2	5.41843	mg/L	Widmayer et al. 2022	Widmayer et al. 2022	Growth
10108642	Cadmium chloride	NEMATODE	Caenorhabditis elegans	PD1074	NA	EC10	2	6.00635	mg/L	Widmayer et al. 2022	Widmayer et al. 2022	Growth
10108642	Cadmium chloride	NEMATODE	Caenorhabditis elegans	RC301	NA	EC10	2	5.85386	mg/L	Widmayer et al. 2022	Widmayer et al. 2022	Growth
10108642	Cadmium chloride	NEMATODE	Caenorhabditis elegans	XZ1516	NA	EC10	2	5.5308	mg/L	Widmayer et al. 2022	Widmayer et al. 2022	Growth
63252	Carbaryl	NEMATODE	Caenorhabditis elegans	CB4856	NA	EC10	2	45.4278	mg/L	Widmayer et al. 2022	Widmayer et al. 2022	Growth
63252	Carbaryl	NEMATODE	Caenorhabditis elegans	ECA248	NA	EC10	2	52.2696	mg/L	Widmayer et al. 2022	Widmayer et al. 2022	Growth
63252	Carbaryl	NEMATODE	Caenorhabditis elegans	ECA36	NA	EC10	2	58.8747	mg/L	Widmayer et al. 2022	Widmayer et al. 2022	Growth
63252	Carbaryl	NEMATODE	Caenorhabditis elegans	ECA396	NA	EC10	2	26.8516	mg/L	Widmayer et al. 2022	Widmayer et al. 2022	Growth
63252	Carbaryl	NEMATODE	Caenorhabditis elegans	MY16	NA	EC10	2	27.187	mg/L	Widmayer et al. 2022	Widmayer et al. 2022	Growth
63252	Carbaryl	NEMATODE	Caenorhabditis elegans	PD1074	NA	EC10	2	61.0346	mg/L	Widmayer et al. 2022	Widmayer et al. 2022	Growth
63252	Carbaryl	NEMATODE	Caenorhabditis elegans	RC301	NA	EC10	2	37.7457	mg/L	Widmayer et al. 2022	Widmayer et al. 2022	Growth
63252	Carbaryl	NEMATODE	Caenorhabditis elegans	XZ1516	NA	EC10	2	34.2757	mg/L	Widmayer et al. 2022	Widmayer et al. 2022	Growth
5234684	Carboxin	NEMATODE	Caenorhabditis elegans	CB4856	NA	EC10	2	57.4858	mg/L	Widmayer et al. 2022	Widmayer et al. 2022	Growth
5234684	Carboxin	NEMATODE	Caenorhabditis elegans	ECA248	NA	EC10	2	63.23	mg/L	Widmayer et al. 2022	Widmayer et al. 2022	Growth
5234684	Carboxin	NEMATODE	Caenorhabditis elegans	ECA36	NA	EC10	2	88.6155	mg/L	Widmayer et al. 2022	Widmayer et al. 2022	Growth
5234684	Carboxin	NEMATODE	Caenorhabditis elegans	ECA396	NA	EC10	2	74.805	mg/L	Widmayer et al. 2022	Widmayer et al. 2022	Growth
5234684	Carboxin	NEMATODE	Caenorhabditis elegans	MY16	NA	EC10	2	61.674	mg/L	Widmayer et al. 2022	Widmayer et al. 2022	Growth
5234684	Carboxin	NEMATODE	Caenorhabditis elegans	PD1074	NA	EC10	2	81.2594	mg/L	Widmayer et al. 2022	Widmayer et al. 2022	Growth
5234684	Carboxin	NEMATODE	Caenorhabditis elegans	RC301	NA	EC10	2	66.262	mg/L	Widmayer et al. 2022	Widmayer et al. 2022	Growth
5234684	Carboxin	NEMATODE	Caenorhabditis elegans	XZ1516	NA	EC10	2	66.8608	mg/L	Widmayer et al. 2022	Widmayer et al. 2022	Growth
2921882	Chlorpyrifos	NEMATODE	Caenorhabditis elegans	CB4856	NA	EC10	2	1.1716	mg/L	Widmayer et al. 2022	Widmayer et al. 2022	Growth
2921882	Chlorpyrifos	NEMATODE	Caenorhabditis elegans	ECA248	NA	EC10	2	1.37037	mg/L	Widmayer et al. 2022	Widmayer et al. 2022	Growth
2921882	Chlorpyrifos	NEMATODE	Caenorhabditis elegans	ECA36	NA	EC10	2	0.95936	mg/L	Widmayer et al. 2022	Widmayer et al. 2022	Growth
2921882	Chlorpyrifos	NEMATODE	Caenorhabditis elegans	ECA396	NA	EC10	2	0.754843	mg/L	Widmayer et al. 2022	Widmayer et al. 2022	Growth
2921882	Chlorpyrifos	NEMATODE	Caenorhabditis elegans	MY16	NA	EC10	2	0.861664	mg/L	Widmayer et al. 2022	Widmayer et al. 2022	Growth
2921882	Chlorpyrifos	NEMATODE	Caenorhabditis elegans	PD1074	NA	EC10	2	0.595082	mg/L	Widmayer et al. 2022	Widmayer et al. 2022	Growth
2921882	Chlorpyrifos	NEMATODE	Caenorhabditis elegans	RC301	NA	EC10	2	1.25543	mg/L	Widmayer et al. 2022	Widmayer et al. 2022	Growth
2921882	Chlorpyrifos	NEMATODE	Caenorhabditis elegans	XZ1516	NA	EC10	2	1.54433	mg/L	Widmayer et al. 2022	Widmayer et al. 2022	Growth
8018017	Mancozeb	NEMATODE	Caenorhabditis elegans	CB4856	NA	EC10	2	25.2373	mg/L	Widmayer et al. 2022	Widmayer et al. 2022	Growth
8018017	Mancozeb	NEMATODE	Caenorhabditis elegans	ECA248	NA	EC10	2	28.8474	mg/L	Widmayer et al. 2022	Widmayer et al. 2022	Growth
8018017	Mancozeb	NEMATODE	Caenorhabditis elegans	ECA36	NA	EC10	2	31.6434	mg/L	Widmayer et al. 2022	Widmayer et al. 2022	Growth
8018017	Mancozeb	NEMATODE	Caenorhabditis elegans	ECA396	NA	EC10	2	25.2223	mg/L	Widmayer et al. 2022	Widmayer et al. 2022	Growth
8018017	Mancozeb	NEMATODE	Caenorhabditis elegans	MY16	NA	EC10	2	33.9954	mg/L	Widmayer et al. 2022	Widmayer et al. 2022	Growth
8018017	Mancozeb	NEMATODE	Caenorhabditis elegans	PD1074	NA	EC10	2	25.0921	mg/L	Widmayer et al. 2022	Widmayer et al. 2022	Growth
8018017	Mancozeb	NEMATODE	Caenorhabditis elegans	RC301	NA	EC10	2	22.4961	mg/L	Widmayer et al. 2022	Widmayer et al. 2022	Growth
8018017	Mancozeb	NEMATODE	Caenorhabditis elegans	XZ1516	NA	EC10	2	41.2193	mg/L	Widmayer et al. 2022	Widmayer et al. 2022	Growth
16752775	Methomyl	NEMATODE	Caenorhabditis elegans	CB4856	NA	EC10	2	1.95181	mg/L	Widmayer et al. 2022	Widmayer et al. 2022	Growth
16752775	Methomyl	NEMATODE	Caenorhabditis elegans	ECA248	NA	EC10	2	1.54278	mg/L	Widmayer et al. 2022	Widmayer et al. 2022	Growth
16752775	Methomyl	NEMATODE	Caenorhabditis elegans	ECA36	NA	EC10	2	1.72616	mg/L	Widmayer et al. 2022	Widmayer et al. 2022	Growth
16752775	Methomyl	NEMATODE	Caenorhabditis elegans	ECA396	NA	EC10	2	1.54367	mg/L	Widmayer et al. 2022	Widmayer et al. 2022	Growth
16752775	Methomyl	NEMATODE	Caenorhabditis elegans	MY16	NA	EC10	2	1.28168	mg/L	Widmayer et al. 2022	Widmayer et al. 2022	Growth
16752775	Methomyl	NEMATODE	Caenorhabditis elegans	PD1074	NA	EC10	2	1.51982	mg/L	Widmayer et al. 2022	Widmayer et al. 2022	Growth
16752775	Methomyl	NEMATODE	Caenorhabditis elegans	RC301	NA	EC10	2	1.48222	mg/L	Widmayer et al. 2022	Widmayer et al. 2022	Growth
16752775	Methomyl	NEMATODE	Caenorhabditis elegans	XZ1516	NA	EC10	2	1.51165	mg/L	Widmayer et al. 2022	Widmayer et al. 2022	Growth
115093	Methylmercury chloride	NEMATODE	Caenorhabditis elegans	CB4856	NA	EC10	2	0.419254	mg/L	Widmayer et al. 2022	Widmayer et al. 2022	Growth
115093	Methylmercury chloride	NEMATODE	Caenorhabditis elegans	ECA248	NA	EC10	2	0.402552	mg/L	Widmayer et al. 2022	Widmayer et al. 2022	Growth
115093	Methylmercury chloride	NEMATODE	Caenorhabditis elegans	ECA36	NA	EC10	2	0.424344	mg/L	Widmayer et al. 2022	Widmayer et al. 2022	Growth
115093	Methylmercury chloride	NEMATODE	Caenorhabditis elegans	ECA396	NA	EC10	2	0.529827	mg/L	Widmayer et al. 2022	Widmayer et al. 2022	Growth
115093	Methylmercury chloride	NEMATODE	Caenorhabditis elegans	MY16	NA	EC10	2	0.429615	mg/L	Widmayer et al. 2022	Widmayer et al. 2022	Growth
115093	Methylmercury chloride	NEMATODE	Caenorhabditis elegans	PD1074	NA	EC10	2	0.480939	mg/L	Widmayer et al. 2022	Widmayer et al. 2022	Growth
115093	Methylmercury chloride	NEMATODE	Caenorhabditis elegans	RC301	NA	EC10	2	0.795419	mg/L	Widmayer et al. 2022	Widmayer et al. 2022	Growth
115093	Methylmercury chloride	NEMATODE	Caenorhabditis elegans	XZ1516	NA	EC10	2	0.7369	mg/L	Widmayer et al. 2022	Widmayer et al. 2022	Growth
7718549	Nickel chloride	NEMATODE	Caenorhabditis elegans	CB4856	NA	EC10	2	6.68333	mg/L	Widmayer et al. 2022	Widmayer et al. 2022	Growth
7718549	Nickel chloride	NEMATODE	Caenorhabditis elegans	ECA248	NA	EC10	2	7.82461	mg/L	Widmayer et al. 2022	Widmayer et al. 2022	Growth
7718549	Nickel chloride	NEMATODE	Caenorhabditis elegans	ECA36	NA	EC10	2	8.42275	mg/L	Widmayer et al. 2022	Widmayer et al. 2022	Growth
7718549	Nickel chloride	NEMATODE	Caenorhabditis elegans	ECA396	NA	EC10	2	6.89283	mg/L	Widmayer et al. 2022	Widmayer et al. 2022	Growth
7718549	Nickel chloride	NEMATODE	Caenorhabditis elegans	MY16	NA	EC10	2	6.39483	mg/L	Widmayer et al. 2022	Widmayer et al. 2022	Growth
7718549	Nickel chloride	NEMATODE	Caenorhabditis elegans	PD1074	NA	EC10	2	8.31843	mg/L	Widmayer et al. 2022	Widmayer et al. 2022	Growth
7718549	Nickel chloride	NEMATODE	Caenorhabditis elegans	RC301	NA	EC10	2	11.4228	mg/L	Widmayer et al. 2022	Widmayer et al. 2022	Growth
7718549	Nickel chloride	NEMATODE	Caenorhabditis elegans	XZ1516	NA	EC10	2	13.834	mg/L	Widmayer et al. 2022	Widmayer et al. 2022	Growth
1910425	Paraquat	NEMATODE	Caenorhabditis elegans	CB4856	NA	EC10	2	9.04496	mg/L	Widmayer et al. 2022	Widmayer et al. 2022	Growth
1910425	Paraquat	NEMATODE	Caenorhabditis elegans	ECA248	NA	EC10	2	5.47385	mg/L	Widmayer et al. 2022	Widmayer et al. 2022	Growth
1910425	Paraquat	NEMATODE	Caenorhabditis elegans	ECA36	NA	EC10	2	10.1096	mg/L	Widmayer et al. 2022	Widmayer et al. 2022	Growth
1910425	Paraquat	NEMATODE	Caenorhabditis elegans	ECA396	NA	EC10	2	5.75609	mg/L	Widmayer et al. 2022	Widmayer et al. 2022	Growth
1910425	Paraquat	NEMATODE	Caenorhabditis elegans	MY16	NA	EC10	2	9.08777	mg/L	Widmayer et al. 2022	Widmayer et al. 2022	Growth
1910425	Paraquat	NEMATODE	Caenorhabditis elegans	PD1074	NA	EC10	2	7.92452	mg/L	Widmayer et al. 2022	Widmayer et al. 2022	Growth
1910425	Paraquat	NEMATODE	Caenorhabditis elegans	RC301	NA	EC10	2	5.91916	mg/L	Widmayer et al. 2022	Widmayer et al. 2022	Growth
1910425	Paraquat	NEMATODE	Caenorhabditis elegans	XZ1516	NA	EC10	2	5.04926	mg/L	Widmayer et al. 2022	Widmayer et al. 2022	Growth
114261	Propoxur	NEMATODE	Caenorhabditis elegans	CB4856	NA	EC10	2	68.0588	mg/L	Widmayer et al. 2022	Widmayer et al. 2022	Growth
114261	Propoxur	NEMATODE	Caenorhabditis elegans	ECA248	NA	EC10	2	42.5144	mg/L	Widmayer et al. 2022	Widmayer et al. 2022	Growth
114261	Propoxur	NEMATODE	Caenorhabditis elegans	ECA36	NA	EC10	2	58.2167	mg/L	Widmayer et al. 2022	Widmayer et al. 2022	Growth
114261	Propoxur	NEMATODE	Caenorhabditis elegans	ECA396	NA	EC10	2	43.4498	mg/L	Widmayer et al. 2022	Widmayer et al. 2022	Growth
114261	Propoxur	NEMATODE	Caenorhabditis elegans	MY16	NA	EC10	2	60.9877	mg/L	Widmayer et al. 2022	Widmayer et al. 2022	Growth
114261	Propoxur	NEMATODE	Caenorhabditis elegans	PD1074	NA	EC10	2	23.088	mg/L	Widmayer et al. 2022	Widmayer et al. 2022	Growth
114261	Propoxur	NEMATODE	Caenorhabditis elegans	RC301	NA	EC10	2	48.2035	mg/L	Widmayer et al. 2022	Widmayer et al. 2022	Growth
114261	Propoxur	NEMATODE	Caenorhabditis elegans	XZ1516	NA	EC10	2	53.9234	mg/L	Widmayer et al. 2022	Widmayer et al. 2022	Growth
175013180	Pyraclostrobin	NEMATODE	Caenorhabditis elegans	CB4856	NA	EC10	2	5.68014	mg/L	Widmayer et al. 2022	Widmayer et al. 2022	Growth
175013180	Pyraclostrobin	NEMATODE	Caenorhabditis elegans	ECA248	NA	EC10	2	2.42693	mg/L	Widmayer et al. 2022	Widmayer et al. 2022	Growth
175013180	Pyraclostrobin	NEMATODE	Caenorhabditis elegans	ECA36	NA	EC10	2	7.42478	mg/L	Widmayer et al. 2022	Widmayer et al. 2022	Growth
175013180	Pyraclostrobin	NEMATODE	Caenorhabditis elegans	ECA396	NA	EC10	2	3.65851	mg/L	Widmayer et al. 2022	Widmayer et al. 2022	Growth
175013180	Pyraclostrobin	NEMATODE	Caenorhabditis elegans	MY16	NA	EC10	2	3.91924	mg/L	Widmayer et al. 2022	Widmayer et al. 2022	Growth
175013180	Pyraclostrobin	NEMATODE	Caenorhabditis elegans	PD1074	NA	EC10	2	7.20935	mg/L	Widmayer et al. 2022	Widmayer et al. 2022	Growth
175013180	Pyraclostrobin	NEMATODE	Caenorhabditis elegans	RC301	NA	EC10	2	5.68048	mg/L	Widmayer et al. 2022	Widmayer et al. 2022	Growth
175013180	Pyraclostrobin	NEMATODE	Caenorhabditis elegans	XZ1516	NA	EC10	2	4.64409	mg/L	Widmayer et al. 2022	Widmayer et al. 2022	Growth
7761888	Silver nitrate	NEMATODE	Caenorhabditis elegans	CB4856	NA	EC10	2	5.19746	mg/L	Widmayer et al. 2022	Widmayer et al. 2022	Growth
7761888	Silver nitrate	NEMATODE	Caenorhabditis elegans	ECA248	NA	EC10	2	9.22751	mg/L	Widmayer et al. 2022	Widmayer et al. 2022	Growth
7761888	Silver nitrate	NEMATODE	Caenorhabditis elegans	ECA36	NA	EC10	2	4.94523	mg/L	Widmayer et al. 2022	Widmayer et al. 2022	Growth
7761888	Silver nitrate	NEMATODE	Caenorhabditis elegans	ECA396	NA	EC10	2	5.93904	mg/L	Widmayer et al. 2022	Widmayer et al. 2022	Growth
7761888	Silver nitrate	NEMATODE	Caenorhabditis elegans	MY16	NA	EC10	2	2.41548	mg/L	Widmayer et al. 2022	Widmayer et al. 2022	Growth
7761888	Silver nitrate	NEMATODE	Caenorhabditis elegans	PD1074	NA	EC10	2	3.87516	mg/L	Widmayer et al. 2022	Widmayer et al. 2022	Growth
7761888	Silver nitrate	NEMATODE	Caenorhabditis elegans	RC301	NA	EC10	2	6.07802	mg/L	Widmayer et al. 2022	Widmayer et al. 2022	Growth
7761888	Silver nitrate	NEMATODE	Caenorhabditis elegans	XZ1516	NA	EC10	2	4.71826	mg/L	Widmayer et al. 2022	Widmayer et al. 2022	Growth
115866	Triphenyl phosphate	NEMATODE	Caenorhabditis elegans	CB4856	NA	EC10	2	2.2748	mg/L	Widmayer et al. 2022	Widmayer et al. 2022	Growth
115866	Triphenyl phosphate	NEMATODE	Caenorhabditis elegans	ECA248	NA	EC10	2	0.987772	mg/L	Widmayer et al. 2022	Widmayer et al. 2022	Growth
115866	Triphenyl phosphate	NEMATODE	Caenorhabditis elegans	ECA36	NA	EC10	2	2.25313	mg/L	Widmayer et al. 2022	Widmayer et al. 2022	Growth
115866	Triphenyl phosphate	NEMATODE	Caenorhabditis elegans	ECA396	NA	EC10	2	1.26571	mg/L	Widmayer et al. 2022	Widmayer et al. 2022	Growth
115866	Triphenyl phosphate	NEMATODE	Caenorhabditis elegans	MY16	NA	EC10	2	0.536487	mg/L	Widmayer et al. 2022	Widmayer et al. 2022	Growth
115866	Triphenyl phosphate	NEMATODE	Caenorhabditis elegans	PD1074	NA	EC10	2	2.87005	mg/L	Widmayer et al. 2022	Widmayer et al. 2022	Growth
115866	Triphenyl phosphate	NEMATODE	Caenorhabditis elegans	RC301	NA	EC10	2	1.56363	mg/L	Widmayer et al. 2022	Widmayer et al. 2022	Growth
115866	Triphenyl phosphate	NEMATODE	Caenorhabditis elegans	XZ1516	NA	EC10	2	3.24538	mg/L	Widmayer et al. 2022	Widmayer et al. 2022	Growth
7646857	Zinc chloride	NEMATODE	Caenorhabditis elegans	CB4856	NA	EC10	2	8.58164	mg/L	Widmayer et al. 2022	Widmayer et al. 2022	Growth
7646857	Zinc chloride	NEMATODE	Caenorhabditis elegans	ECA248	NA	EC10	2	10.1268	mg/L	Widmayer et al. 2022	Widmayer et al. 2022	Growth
7646857	Zinc chloride	NEMATODE	Caenorhabditis elegans	ECA36	NA	EC10	2	11.2146	mg/L	Widmayer et al. 2022	Widmayer et al. 2022	Growth
7646857	Zinc chloride	NEMATODE	Caenorhabditis elegans	ECA396	NA	EC10	2	6.1486	mg/L	Widmayer et al. 2022	Widmayer et al. 2022	Growth
7646857	Zinc chloride	NEMATODE	Caenorhabditis elegans	MY16	NA	EC10	2	11.0511	mg/L	Widmayer et al. 2022	Widmayer et al. 2022	Growth
7646857	Zinc chloride	NEMATODE	Caenorhabditis elegans	PD1074	NA	EC10	2	10.6207	mg/L	Widmayer et al. 2022	Widmayer et al. 2022	Growth
7646857	Zinc chloride	NEMATODE	Caenorhabditis elegans	RC301	NA	EC10	2	9.14646	mg/L	Widmayer et al. 2022	Widmayer et al. 2022	Growth
7646857	Zinc chloride	NEMATODE	Caenorhabditis elegans	XZ1516	NA	EC10	2	9.7527	mg/L	Widmayer et al. 2022	Widmayer et al. 2022	Growth
116063	Aldicarb	NEMATODE	Caenorhabditis elegans	CB4856	NA	EC50	2	54.4887	mg/L	Widmayer et al. 2022	Widmayer et al. 2022	Growth
116063	Aldicarb	NEMATODE	Caenorhabditis elegans	ECA248	NA	EC50	2	52.6297	mg/L	Widmayer et al. 2022	Widmayer et al. 2022	Growth
116063	Aldicarb	NEMATODE	Caenorhabditis elegans	ECA36	NA	EC50	2	60.5473	mg/L	Widmayer et al. 2022	Widmayer et al. 2022	Growth
116063	Aldicarb	NEMATODE	Caenorhabditis elegans	ECA396	NA	EC50	2	59.4476	mg/L	Widmayer et al. 2022	Widmayer et al. 2022	Growth
116063	Aldicarb	NEMATODE	Caenorhabditis elegans	MY16	NA	EC50	2	35.0398	mg/L	Widmayer et al. 2022	Widmayer et al. 2022	Growth
116063	Aldicarb	NEMATODE	Caenorhabditis elegans	PD1074	NA	EC50	2	45.6326	mg/L	Widmayer et al. 2022	Widmayer et al. 2022	Growth
116063	Aldicarb	NEMATODE	Caenorhabditis elegans	RC301	NA	EC50	2	45.4732	mg/L	Widmayer et al. 2022	Widmayer et al. 2022	Growth
116063	Aldicarb	NEMATODE	Caenorhabditis elegans	XZ1516	NA	EC50	2	64.6819	mg/L	Widmayer et al. 2022	Widmayer et al. 2022	Growth
10108642	Cadmium chloride	NEMATODE	Caenorhabditis elegans	CB4856	NA	EC50	2	11.9458	mg/L	Widmayer et al. 2022	Widmayer et al. 2022	Growth
10108642	Cadmium chloride	NEMATODE	Caenorhabditis elegans	ECA248	NA	EC50	2	12.8949	mg/L	Widmayer et al. 2022	Widmayer et al. 2022	Growth
10108642	Cadmium chloride	NEMATODE	Caenorhabditis elegans	ECA36	NA	EC50	2	15.7939	mg/L	Widmayer et al. 2022	Widmayer et al. 2022	Growth
10108642	Cadmium chloride	NEMATODE	Caenorhabditis elegans	ECA396	NA	EC50	2	13.8376	mg/L	Widmayer et al. 2022	Widmayer et al. 2022	Growth
10108642	Cadmium chloride	NEMATODE	Caenorhabditis elegans	MY16	NA	EC50	2	12.9131	mg/L	Widmayer et al. 2022	Widmayer et al. 2022	Growth
10108642	Cadmium chloride	NEMATODE	Caenorhabditis elegans	PD1074	NA	EC50	2	11.3842	mg/L	Widmayer et al. 2022	Widmayer et al. 2022	Growth
10108642	Cadmium chloride	NEMATODE	Caenorhabditis elegans	RC301	NA	EC50	2	12.2222	mg/L	Widmayer et al. 2022	Widmayer et al. 2022	Growth
10108642	Cadmium chloride	NEMATODE	Caenorhabditis elegans	XZ1516	NA	EC50	2	14.1263	mg/L	Widmayer et al. 2022	Widmayer et al. 2022	Growth
63252	Carbaryl	NEMATODE	Caenorhabditis elegans	CB4856	NA	EC50	2	107.148	mg/L	Widmayer et al. 2022	Widmayer et al. 2022	Growth
63252	Carbaryl	NEMATODE	Caenorhabditis elegans	ECA248	NA	EC50	2	127.875	mg/L	Widmayer et al. 2022	Widmayer et al. 2022	Growth
63252	Carbaryl	NEMATODE	Caenorhabditis elegans	ECA36	NA	EC50	2	131.264	mg/L	Widmayer et al. 2022	Widmayer et al. 2022	Growth
63252	Carbaryl	NEMATODE	Caenorhabditis elegans	ECA396	NA	EC50	2	80.0931	mg/L	Widmayer et al. 2022	Widmayer et al. 2022	Growth
63252	Carbaryl	NEMATODE	Caenorhabditis elegans	MY16	NA	EC50	2	97.4767	mg/L	Widmayer et al. 2022	Widmayer et al. 2022	Growth
63252	Carbaryl	NEMATODE	Caenorhabditis elegans	PD1074	NA	EC50	2	140.638	mg/L	Widmayer et al. 2022	Widmayer et al. 2022	Growth
63252	Carbaryl	NEMATODE	Caenorhabditis elegans	RC301	NA	EC50	2	115.794	mg/L	Widmayer et al. 2022	Widmayer et al. 2022	Growth
63252	Carbaryl	NEMATODE	Caenorhabditis elegans	XZ1516	NA	EC50	2	100.212	mg/L	Widmayer et al. 2022	Widmayer et al. 2022	Growth
5234684	Carboxin	NEMATODE	Caenorhabditis elegans	CB4856	NA	EC50	2	145.748	mg/L	Widmayer et al. 2022	Widmayer et al. 2022	Growth
5234684	Carboxin	NEMATODE	Caenorhabditis elegans	ECA248	NA	EC50	2	195.247	mg/L	Widmayer et al. 2022	Widmayer et al. 2022	Growth
5234684	Carboxin	NEMATODE	Caenorhabditis elegans	ECA36	NA	EC50	2	169.784	mg/L	Widmayer et al. 2022	Widmayer et al. 2022	Growth
5234684	Carboxin	NEMATODE	Caenorhabditis elegans	ECA396	NA	EC50	2	123.036	mg/L	Widmayer et al. 2022	Widmayer et al. 2022	Growth
5234684	Carboxin	NEMATODE	Caenorhabditis elegans	MY16	NA	EC50	2	129.558	mg/L	Widmayer et al. 2022	Widmayer et al. 2022	Growth
5234684	Carboxin	NEMATODE	Caenorhabditis elegans	PD1074	NA	EC50	2	221.346	mg/L	Widmayer et al. 2022	Widmayer et al. 2022	Growth
5234684	Carboxin	NEMATODE	Caenorhabditis elegans	RC301	NA	EC50	2	126.858	mg/L	Widmayer et al. 2022	Widmayer et al. 2022	Growth
5234684	Carboxin	NEMATODE	Caenorhabditis elegans	XZ1516	NA	EC50	2	179.364	mg/L	Widmayer et al. 2022	Widmayer et al. 2022	Growth
121755	Malathion	NEMATODE	Caenorhabditis elegans	CB4856	NA	EC50	2	82.735	mg/L	Widmayer et al. 2022	Widmayer et al. 2022	Growth
121755	Malathion	NEMATODE	Caenorhabditis elegans	ECA248	NA	EC50	2	81.8264	mg/L	Widmayer et al. 2022	Widmayer et al. 2022	Growth
121755	Malathion	NEMATODE	Caenorhabditis elegans	ECA36	NA	EC50	2	856.007	mg/L	Widmayer et al. 2022	Widmayer et al. 2022	Growth
121755	Malathion	NEMATODE	Caenorhabditis elegans	ECA396	NA	EC50	2	64.5959	mg/L	Widmayer et al. 2022	Widmayer et al. 2022	Growth
121755	Malathion	NEMATODE	Caenorhabditis elegans	MY16	NA	EC50	2	78.2862	mg/L	Widmayer et al. 2022	Widmayer et al. 2022	Growth
121755	Malathion	NEMATODE	Caenorhabditis elegans	PD1074	NA	EC50	2	64.628	mg/L	Widmayer et al. 2022	Widmayer et al. 2022	Growth
121755	Malathion	NEMATODE	Caenorhabditis elegans	RC301	NA	EC50	2	44.426	mg/L	Widmayer et al. 2022	Widmayer et al. 2022	Growth
121755	Malathion	NEMATODE	Caenorhabditis elegans	XZ1516	NA	EC50	2	118.807	mg/L	Widmayer et al. 2022	Widmayer et al. 2022	Growth
8018017	Mancozeb	NEMATODE	Caenorhabditis elegans	CB4856	NA	EC50	2	77.2566	mg/L	Widmayer et al. 2022	Widmayer et al. 2022	Growth
8018017	Mancozeb	NEMATODE	Caenorhabditis elegans	ECA248	NA	EC50	2	97.4007	mg/L	Widmayer et al. 2022	Widmayer et al. 2022	Growth
8018017	Mancozeb	NEMATODE	Caenorhabditis elegans	ECA36	NA	EC50	2	85.948	mg/L	Widmayer et al. 2022	Widmayer et al. 2022	Growth
8018017	Mancozeb	NEMATODE	Caenorhabditis elegans	ECA396	NA	EC50	2	73.6129	mg/L	Widmayer et al. 2022	Widmayer et al. 2022	Growth
8018017	Mancozeb	NEMATODE	Caenorhabditis elegans	MY16	NA	EC50	2	87.6835	mg/L	Widmayer et al. 2022	Widmayer et al. 2022	Growth
8018017	Mancozeb	NEMATODE	Caenorhabditis elegans	PD1074	NA	EC50	2	79.5722	mg/L	Widmayer et al. 2022	Widmayer et al. 2022	Growth
8018017	Mancozeb	NEMATODE	Caenorhabditis elegans	RC301	NA	EC50	2	78.3988	mg/L	Widmayer et al. 2022	Widmayer et al. 2022	Growth
8018017	Mancozeb	NEMATODE	Caenorhabditis elegans	XZ1516	NA	EC50	2	108.633	mg/L	Widmayer et al. 2022	Widmayer et al. 2022	Growth
16752775	Methomyl	NEMATODE	Caenorhabditis elegans	CB4856	NA	EC50	2	5.20542	mg/L	Widmayer et al. 2022	Widmayer et al. 2022	Growth
16752775	Methomyl	NEMATODE	Caenorhabditis elegans	ECA248	NA	EC50	2	8.32632	mg/L	Widmayer et al. 2022	Widmayer et al. 2022	Growth
16752775	Methomyl	NEMATODE	Caenorhabditis elegans	ECA36	NA	EC50	2	5.52659	mg/L	Widmayer et al. 2022	Widmayer et al. 2022	Growth
16752775	Methomyl	NEMATODE	Caenorhabditis elegans	ECA396	NA	EC50	2	5.90598	mg/L	Widmayer et al. 2022	Widmayer et al. 2022	Growth
16752775	Methomyl	NEMATODE	Caenorhabditis elegans	MY16	NA	EC50	2	5.67439	mg/L	Widmayer et al. 2022	Widmayer et al. 2022	Growth
16752775	Methomyl	NEMATODE	Caenorhabditis elegans	PD1074	NA	EC50	2	4.45824	mg/L	Widmayer et al. 2022	Widmayer et al. 2022	Growth
16752775	Methomyl	NEMATODE	Caenorhabditis elegans	RC301	NA	EC50	2	5.63436	mg/L	Widmayer et al. 2022	Widmayer et al. 2022	Growth
16752775	Methomyl	NEMATODE	Caenorhabditis elegans	XZ1516	NA	EC50	2	6.3368	mg/L	Widmayer et al. 2022	Widmayer et al. 2022	Growth
115093	Methylmercury chloride	NEMATODE	Caenorhabditis elegans	CB4856	NA	EC50	2	3.45132	mg/L	Widmayer et al. 2022	Widmayer et al. 2022	Growth
115093	Methylmercury chloride	NEMATODE	Caenorhabditis elegans	ECA248	NA	EC50	2	5.16084	mg/L	Widmayer et al. 2022	Widmayer et al. 2022	Growth
115093	Methylmercury chloride	NEMATODE	Caenorhabditis elegans	ECA36	NA	EC50	2	5.20307	mg/L	Widmayer et al. 2022	Widmayer et al. 2022	Growth
115093	Methylmercury chloride	NEMATODE	Caenorhabditis elegans	ECA396	NA	EC50	2	4.09953	mg/L	Widmayer et al. 2022	Widmayer et al. 2022	Growth
115093	Methylmercury chloride	NEMATODE	Caenorhabditis elegans	MY16	NA	EC50	2	3.33841	mg/L	Widmayer et al. 2022	Widmayer et al. 2022	Growth
115093	Methylmercury chloride	NEMATODE	Caenorhabditis elegans	PD1074	NA	EC50	2	4.40599	mg/L	Widmayer et al. 2022	Widmayer et al. 2022	Growth
115093	Methylmercury chloride	NEMATODE	Caenorhabditis elegans	RC301	NA	EC50	2	5.12685	mg/L	Widmayer et al. 2022	Widmayer et al. 2022	Growth
115093	Methylmercury chloride	NEMATODE	Caenorhabditis elegans	XZ1516	NA	EC50	2	6.17654	mg/L	Widmayer et al. 2022	Widmayer et al. 2022	Growth
1910425	Paraquat	NEMATODE	Caenorhabditis elegans	CB4856	NA	EC50	2	17.7681	mg/L	Widmayer et al. 2022	Widmayer et al. 2022	Growth
1910425	Paraquat	NEMATODE	Caenorhabditis elegans	ECA248	NA	EC50	2	16.1166	mg/L	Widmayer et al. 2022	Widmayer et al. 2022	Growth
1910425	Paraquat	NEMATODE	Caenorhabditis elegans	ECA36	NA	EC50	2	17.0142	mg/L	Widmayer et al. 2022	Widmayer et al. 2022	Growth
1910425	Paraquat	NEMATODE	Caenorhabditis elegans	ECA396	NA	EC50	2	12.0092	mg/L	Widmayer et al. 2022	Widmayer et al. 2022	Growth
1910425	Paraquat	NEMATODE	Caenorhabditis elegans	MY16	NA	EC50	2	18.35	mg/L	Widmayer et al. 2022	Widmayer et al. 2022	Growth
1910425	Paraquat	NEMATODE	Caenorhabditis elegans	PD1074	NA	EC50	2	14.3498	mg/L	Widmayer et al. 2022	Widmayer et al. 2022	Growth
1910425	Paraquat	NEMATODE	Caenorhabditis elegans	RC301	NA	EC50	2	13.4851	mg/L	Widmayer et al. 2022	Widmayer et al. 2022	Growth
1910425	Paraquat	NEMATODE	Caenorhabditis elegans	XZ1516	NA	EC50	2	23.5681	mg/L	Widmayer et al. 2022	Widmayer et al. 2022	Growth
114261	Propoxur	NEMATODE	Caenorhabditis elegans	CB4856	NA	EC50	2	133.103	mg/L	Widmayer et al. 2022	Widmayer et al. 2022	Growth
114261	Propoxur	NEMATODE	Caenorhabditis elegans	ECA248	NA	EC50	2	155.245	mg/L	Widmayer et al. 2022	Widmayer et al. 2022	Growth
114261	Propoxur	NEMATODE	Caenorhabditis elegans	ECA36	NA	EC50	2	116.692	mg/L	Widmayer et al. 2022	Widmayer et al. 2022	Growth
114261	Propoxur	NEMATODE	Caenorhabditis elegans	ECA396	NA	EC50	2	125.122	mg/L	Widmayer et al. 2022	Widmayer et al. 2022	Growth
114261	Propoxur	NEMATODE	Caenorhabditis elegans	MY16	NA	EC50	2	111.394	mg/L	Widmayer et al. 2022	Widmayer et al. 2022	Growth
114261	Propoxur	NEMATODE	Caenorhabditis elegans	PD1074	NA	EC50	2	125.087	mg/L	Widmayer et al. 2022	Widmayer et al. 2022	Growth
114261	Propoxur	NEMATODE	Caenorhabditis elegans	RC301	NA	EC50	2	96.5585	mg/L	Widmayer et al. 2022	Widmayer et al. 2022	Growth
114261	Propoxur	NEMATODE	Caenorhabditis elegans	XZ1516	NA	EC50	2	115.655	mg/L	Widmayer et al. 2022	Widmayer et al. 2022	Growth
175013180	Pyraclostrobin	NEMATODE	Caenorhabditis elegans	CB4856	NA	EC50	2	38.5961	mg/L	Widmayer et al. 2022	Widmayer et al. 2022	Growth
175013180	Pyraclostrobin	NEMATODE	Caenorhabditis elegans	ECA248	NA	EC50	2	39.978	mg/L	Widmayer et al. 2022	Widmayer et al. 2022	Growth
175013180	Pyraclostrobin	NEMATODE	Caenorhabditis elegans	ECA36	NA	EC50	2	28.9922	mg/L	Widmayer et al. 2022	Widmayer et al. 2022	Growth
175013180	Pyraclostrobin	NEMATODE	Caenorhabditis elegans	ECA396	NA	EC50	2	16.3199	mg/L	Widmayer et al. 2022	Widmayer et al. 2022	Growth
175013180	Pyraclostrobin	NEMATODE	Caenorhabditis elegans	MY16	NA	EC50	2	33.4106	mg/L	Widmayer et al. 2022	Widmayer et al. 2022	Growth
175013180	Pyraclostrobin	NEMATODE	Caenorhabditis elegans	PD1074	NA	EC50	2	31.5324	mg/L	Widmayer et al. 2022	Widmayer et al. 2022	Growth
175013180	Pyraclostrobin	NEMATODE	Caenorhabditis elegans	RC301	NA	EC50	2	56.6334	mg/L	Widmayer et al. 2022	Widmayer et al. 2022	Growth
175013180	Pyraclostrobin	NEMATODE	Caenorhabditis elegans	XZ1516	NA	EC50	2	54.9189	mg/L	Widmayer et al. 2022	Widmayer et al. 2022	Growth
115866	Triphenyl phosphate	NEMATODE	Caenorhabditis elegans	CB4856	NA	EC50	2	12.0989	mg/L	Widmayer et al. 2022	Widmayer et al. 2022	Growth
115866	Triphenyl phosphate	NEMATODE	Caenorhabditis elegans	ECA248	NA	EC50	2	13.7254	mg/L	Widmayer et al. 2022	Widmayer et al. 2022	Growth
115866	Triphenyl phosphate	NEMATODE	Caenorhabditis elegans	ECA36	NA	EC50	2	10.9025	mg/L	Widmayer et al. 2022	Widmayer et al. 2022	Growth
115866	Triphenyl phosphate	NEMATODE	Caenorhabditis elegans	ECA396	NA	EC50	2	6.72475	mg/L	Widmayer et al. 2022	Widmayer et al. 2022	Growth
115866	Triphenyl phosphate	NEMATODE	Caenorhabditis elegans	MY16	NA	EC50	2	6.67421	mg/L	Widmayer et al. 2022	Widmayer et al. 2022	Growth
115866	Triphenyl phosphate	NEMATODE	Caenorhabditis elegans	PD1074	NA	EC50	2	12.1547	mg/L	Widmayer et al. 2022	Widmayer et al. 2022	Growth
115866	Triphenyl phosphate	NEMATODE	Caenorhabditis elegans	RC301	NA	EC50	2	11.2482	mg/L	Widmayer et al. 2022	Widmayer et al. 2022	Growth
115866	Triphenyl phosphate	NEMATODE	Caenorhabditis elegans	XZ1516	NA	EC50	2	14.6531	mg/L	Widmayer et al. 2022	Widmayer et al. 2022	Growth
116063	Aldicarb	NEMATODE	Caenorhabditis elegans	CB4856	NA	EC90	2	135.962	mg/L	Widmayer et al. 2022	Widmayer et al. 2022	Growth
116063	Aldicarb	NEMATODE	Caenorhabditis elegans	ECA248	NA	EC90	2	173.838	mg/L	Widmayer et al. 2022	Widmayer et al. 2022	Growth
116063	Aldicarb	NEMATODE	Caenorhabditis elegans	ECA36	NA	EC90	2	163.333	mg/L	Widmayer et al. 2022	Widmayer et al. 2022	Growth
116063	Aldicarb	NEMATODE	Caenorhabditis elegans	ECA396	NA	EC90	2	184.207	mg/L	Widmayer et al. 2022	Widmayer et al. 2022	Growth
116063	Aldicarb	NEMATODE	Caenorhabditis elegans	MY16	NA	EC90	2	112.848	mg/L	Widmayer et al. 2022	Widmayer et al. 2022	Growth
116063	Aldicarb	NEMATODE	Caenorhabditis elegans	PD1074	NA	EC90	2	114.202	mg/L	Widmayer et al. 2022	Widmayer et al. 2022	Growth
116063	Aldicarb	NEMATODE	Caenorhabditis elegans	RC301	NA	EC90	2	149.544	mg/L	Widmayer et al. 2022	Widmayer et al. 2022	Growth
116063	Aldicarb	NEMATODE	Caenorhabditis elegans	XZ1516	NA	EC90	2	167.946	mg/L	Widmayer et al. 2022	Widmayer et al. 2022	Growth
1910425	Paraquat	NEMATODE	Caenorhabditis elegans	CB4856	NA	EC90	2	34.904	mg/L	Widmayer et al. 2022	Widmayer et al. 2022	Growth
1910425	Paraquat	NEMATODE	Caenorhabditis elegans	ECA248	NA	EC90	2	47.4522	mg/L	Widmayer et al. 2022	Widmayer et al. 2022	Growth
1910425	Paraquat	NEMATODE	Caenorhabditis elegans	ECA36	NA	EC90	2	28.6344	mg/L	Widmayer et al. 2022	Widmayer et al. 2022	Growth
1910425	Paraquat	NEMATODE	Caenorhabditis elegans	ECA396	NA	EC90	2	25.0553	mg/L	Widmayer et al. 2022	Widmayer et al. 2022	Growth
1910425	Paraquat	NEMATODE	Caenorhabditis elegans	MY16	NA	EC90	2	37.0522	mg/L	Widmayer et al. 2022	Widmayer et al. 2022	Growth
1910425	Paraquat	NEMATODE	Caenorhabditis elegans	PD1074	NA	EC90	2	25.9849	mg/L	Widmayer et al. 2022	Widmayer et al. 2022	Growth
1910425	Paraquat	NEMATODE	Caenorhabditis elegans	RC301	NA	EC90	2	30.7219	mg/L	Widmayer et al. 2022	Widmayer et al. 2022	Growth
1910425	Paraquat	NEMATODE	Caenorhabditis elegans	XZ1516	NA	EC90	2	110.007	mg/L	Widmayer et al. 2022	Widmayer et al. 2022	Growth
114261	Propoxur	NEMATODE	Caenorhabditis elegans	CB4856	NA	EC90	2	260.311	mg/L	Widmayer et al. 2022	Widmayer et al. 2022	Growth
114261	Propoxur	NEMATODE	Caenorhabditis elegans	ECA248	NA	EC90	2	566.888	mg/L	Widmayer et al. 2022	Widmayer et al. 2022	Growth
114261	Propoxur	NEMATODE	Caenorhabditis elegans	ECA36	NA	EC90	2	233.903	mg/L	Widmayer et al. 2022	Widmayer et al. 2022	Growth
114261	Propoxur	NEMATODE	Caenorhabditis elegans	ECA396	NA	EC90	2	360.314	mg/L	Widmayer et al. 2022	Widmayer et al. 2022	Growth
114261	Propoxur	NEMATODE	Caenorhabditis elegans	MY16	NA	EC90	2	203.461	mg/L	Widmayer et al. 2022	Widmayer et al. 2022	Growth
114261	Propoxur	NEMATODE	Caenorhabditis elegans	PD1074	NA	EC90	2	677.701	mg/L	Widmayer et al. 2022	Widmayer et al. 2022	Growth
114261	Propoxur	NEMATODE	Caenorhabditis elegans	RC301	NA	EC90	2	193.421	mg/L	Widmayer et al. 2022	Widmayer et al. 2022	Growth
114261	Propoxur	NEMATODE	Caenorhabditis elegans	XZ1516	NA	EC90	2	248.058	mg/L	Widmayer et al. 2022	Widmayer et al. 2022	Growth
76879	Triphenyltin hydroxide	NEMATODE_COPAS1	Caenorhabditis elegans	NA	NA	AC50	NA	1.0460497500000002e-5	mg/L	Boyd et al. 2016	Boyd et al. 2016	Growth
1461229	Tributyltin chloride	NEMATODE_COPAS1	Caenorhabditis elegans	NA	NA	AC50	NA	0.150305	mg/L	Boyd et al. 2016	Boyd et al. 2016	Growth
2155706	Tributyltin methacrylate	NEMATODE_COPAS1	Caenorhabditis elegans	NA	NA	AC50	NA	0.19177	mg/L	Boyd et al. 2016	Boyd et al. 2016	Growth
96489713	Pyridaben	NEMATODE_COPAS1	Caenorhabditis elegans	NA	NA	AC50	NA	0.0696681	mg/L	Boyd et al. 2016	Boyd et al. 2016	Growth
548629	Gentian Violet	NEMATODE_COPAS1	Caenorhabditis elegans	NA	NA	AC50	NA	0.16971905672524001	mg/L	Boyd et al. 2016	Boyd et al. 2016	Growth
42509808	Isazofos	NEMATODE_COPAS1	Caenorhabditis elegans	NA	NA	AC50	NA	1.05941	mg/L	Boyd et al. 2016	Boyd et al. 2016	Growth
124495187	Quinoxyfen	NEMATODE_COPAS1	Caenorhabditis elegans	NA	NA	AC50	NA	0.470759	mg/L	Boyd et al. 2016	Boyd et al. 2016	Growth
119168773	Tebufenpyrad	NEMATODE_COPAS1	Caenorhabditis elegans	NA	NA	AC50	NA	0.343759	mg/L	Boyd et al. 2016	Boyd et al. 2016	Growth
5598152	Chlorpyrifos oxon	NEMATODE_COPAS1	Caenorhabditis elegans	NA	NA	AC50	NA	0.4135045401796101	mg/L	Boyd et al. 2016	Boyd et al. 2016	Growth
111812589	Fenpyroximate (Z,E)	NEMATODE_COPAS1	Caenorhabditis elegans	NA	NA	AC50	NA	0.194527	mg/L	Boyd et al. 2016	Boyd et al. 2016	Growth
205992	Benzo(b)fluoranthene	NEMATODE_COPAS1	Caenorhabditis elegans	NA	NA	AC50	NA	0.122326	mg/L	Boyd et al. 2016	Boyd et al. 2016	Growth
2104645	O-Ethyl O-(p-nitrophenyl phenyl)phosphonothioate	NEMATODE_COPAS1	Caenorhabditis elegans	NA	NA	AC50	NA	1.9703130879464998	mg/L	Boyd et al. 2016	Boyd et al. 2016	Growth
56724	Coumaphos	NEMATODE_COPAS1	Caenorhabditis elegans	NA	NA	AC50	NA	1.20919	mg/L	Boyd et al. 2016	Boyd et al. 2016	Growth
6317186	Methylene bis(thiocyanate)	NEMATODE_COPAS1	Caenorhabditis elegans	NA	NA	AC50	NA	2.2765435423496005	mg/L	Boyd et al. 2016	Boyd et al. 2016	Growth
2212671	Molinate	NEMATODE_COPAS1	Caenorhabditis elegans	NA	NA	AC50	NA	187.3	mg/L	Boyd et al. 2016	Boyd et al. 2016	Growth
2687969	1-Dodecyl-2-pyrrolidinone	NEMATODE_COPAS1	Caenorhabditis elegans	NA	NA	AC50	NA	4.06866	mg/L	Boyd et al. 2016	Boyd et al. 2016	Growth
62384	Phenylmercuric acetate	NEMATODE_COPAS1	Caenorhabditis elegans	NA	NA	AC50	NA	0.34443	mg/L	Boyd et al. 2016	Boyd et al. 2016	Growth
27176870	Dodecylbenzenesulfonic acid	NEMATODE_COPAS1	Caenorhabditis elegans	NA	NA	AC50	NA	8.97373	mg/L	Boyd et al. 2016	Boyd et al. 2016	Growth
3147759	Octrizole	NEMATODE_COPAS1	Caenorhabditis elegans	NA	NA	AC50	NA	323.44	mg/L	Boyd et al. 2016	Boyd et al. 2016	Growth
2795393	Potassium perfluorooctanesulfonate	NEMATODE_COPAS1	Caenorhabditis elegans	NA	NA	AC50	NA	6.15108	mg/L	Boyd et al. 2016	Boyd et al. 2016	Growth
26530201	Octhilinone	NEMATODE_COPAS1	Caenorhabditis elegans	NA	NA	AC50	NA	7.451173929908999	mg/L	Boyd et al. 2016	Boyd et al. 2016	Growth
135080034	CP-100829	NEMATODE_COPAS1	Caenorhabditis elegans	NA	NA	AC50	NA	0.5266680021695399	mg/L	Boyd et al. 2016	Boyd et al. 2016	Growth
101202	Triclocarban	NEMATODE_COPAS1	Caenorhabditis elegans	NA	NA	AC50	NA	0.30422	mg/L	Boyd et al. 2016	Boyd et al. 2016	Growth
22224926	Fenamiphos	NEMATODE_COPAS1	Caenorhabditis elegans	NA	NA	AC50	NA	27.5843	mg/L	Boyd et al. 2016	Boyd et al. 2016	Growth
2921882	Chlorpyrifos	NEMATODE_COPAS1	Caenorhabditis elegans	NA	NA	AC50	NA	0.7990791195156001	mg/L	Boyd et al. 2016	Boyd et al. 2016	Growth
95737681	Pyriproxyfen	NEMATODE_COPAS1	Caenorhabditis elegans	NA	NA	AC50	NA	0.43939575016374394	mg/L	Boyd et al. 2016	Boyd et al. 2016	Growth
42874033	Oxyfluorfen	NEMATODE_COPAS1	Caenorhabditis elegans	NA	NA	AC50	NA	1.31726	mg/L	Boyd et al. 2016	Boyd et al. 2016	Growth
139340560	Darbufelone mesylate	NEMATODE_COPAS1	Caenorhabditis elegans	NA	NA	AC50	NA	13.375906996777601	mg/L	Boyd et al. 2016	Boyd et al. 2016	Growth
56382	Parathion	NEMATODE_COPAS1	Caenorhabditis elegans	NA	NA	AC50	NA	3.91035	mg/L	Boyd et al. 2016	Boyd et al. 2016	Growth
72548	p,p'-DDD	NEMATODE_COPAS1	Caenorhabditis elegans	NA	NA	AC50	NA	0.6021498206538499	mg/L	Boyd et al. 2016	Boyd et al. 2016	Growth
72435	Methoxychlor	NEMATODE_COPAS1	Caenorhabditis elegans	NA	NA	AC50	NA	13.4883	mg/L	Boyd et al. 2016	Boyd et al. 2016	Growth
115322	Dicofol	NEMATODE_COPAS1	Caenorhabditis elegans	NA	NA	AC50	NA	3.99796	mg/L	Boyd et al. 2016	Boyd et al. 2016	Growth
143500	Kepone	NEMATODE_COPAS1	Caenorhabditis elegans	NA	NA	AC50	NA	1.62539	mg/L	Boyd et al. 2016	Boyd et al. 2016	Growth
55389	Fenthion	NEMATODE_COPAS1	Caenorhabditis elegans	NA	NA	AC50	NA	9.583745667367198	mg/L	Boyd et al. 2016	Boyd et al. 2016	Growth
129000	Pyrene	NEMATODE_COPAS1	Caenorhabditis elegans	NA	NA	AC50	NA	0.868157	mg/L	Boyd et al. 2016	Boyd et al. 2016	Growth
2425061	Captafol	NEMATODE_COPAS1	Caenorhabditis elegans	NA	NA	AC50	NA	0.945104	mg/L	Boyd et al. 2016	Boyd et al. 2016	Growth
950378	Methidathion	NEMATODE_COPAS1	Caenorhabditis elegans	NA	NA	AC50	NA	224.269	mg/L	Boyd et al. 2016	Boyd et al. 2016	Growth
153233911	Etoxazole	NEMATODE_COPAS1	Caenorhabditis elegans	NA	NA	AC50	NA	0.8266560873667059	mg/L	Boyd et al. 2016	Boyd et al. 2016	Growth
55285148	Carbosulfan	NEMATODE_COPAS1	Caenorhabditis elegans	NA	NA	AC50	NA	22.923344853299998	mg/L	Boyd et al. 2016	Boyd et al. 2016	Growth
50471448	Vinclozolin	NEMATODE_COPAS1	Caenorhabditis elegans	NA	NA	AC50	NA	0.338619	mg/L	Boyd et al. 2016	Boyd et al. 2016	Growth
563122	Ethion	NEMATODE_COPAS1	Caenorhabditis elegans	NA	NA	AC50	NA	38.136083837502596	mg/L	Boyd et al. 2016	Boyd et al. 2016	Growth
115866	Triphenyl phosphate	NEMATODE_COPAS1	Caenorhabditis elegans	NA	NA	AC50	NA	6.69005	mg/L	Boyd et al. 2016	Boyd et al. 2016	Growth
56553	Benz(a)anthracene	NEMATODE_COPAS1	Caenorhabditis elegans	NA	NA	AC50	NA	5.6879812562383805	mg/L	Boyd et al. 2016	Boyd et al. 2016	Growth
309002	Aldrin	NEMATODE_COPAS1	Caenorhabditis elegans	NA	NA	AC50	NA	1.42949	mg/L	Boyd et al. 2016	Boyd et al. 2016	Growth
119446683	Difenoconazole	NEMATODE_COPAS1	Caenorhabditis elegans	NA	NA	AC50	NA	0.7482716824168799	mg/L	Boyd et al. 2016	Boyd et al. 2016	Growth
59669260	Thiodicarb	NEMATODE_COPAS1	Caenorhabditis elegans	NA	NA	AC50	NA	10.083077032811799	mg/L	Boyd et al. 2016	Boyd et al. 2016	Growth
52686	Trichlorfon	NEMATODE_COPAS1	Caenorhabditis elegans	NA	NA	AC50	NA	20.630156380850703	mg/L	Boyd et al. 2016	Boyd et al. 2016	Growth
60093	C.I. Solvent Yellow 1	NEMATODE_COPAS1	Caenorhabditis elegans	NA	NA	AC50	NA	6.199352800434421	mg/L	Boyd et al. 2016	Boyd et al. 2016	Growth
102067	1,3-Diphenylguanidine	NEMATODE_COPAS1	Caenorhabditis elegans	NA	NA	AC50	NA	3.51437	mg/L	Boyd et al. 2016	Boyd et al. 2016	Growth
100970	Methenamine	NEMATODE_COPAS1	Caenorhabditis elegans	NA	NA	AC50	NA	0.0738268	mg/L	Boyd et al. 2016	Boyd et al. 2016	Growth
101553	p-Bromodiphenyl ether	NEMATODE_COPAS1	Caenorhabditis elegans	NA	NA	AC50	NA	13.083125230762109	mg/L	Boyd et al. 2016	Boyd et al. 2016	Growth
76448	Heptachlor	NEMATODE_COPAS1	Caenorhabditis elegans	NA	NA	AC50	NA	2.28109	mg/L	Boyd et al. 2016	Boyd et al. 2016	Growth
298000	Methyl parathion	NEMATODE_COPAS1	Caenorhabditis elegans	NA	NA	AC50	NA	3.967	mg/L	Boyd et al. 2016	Boyd et al. 2016	Growth
1024573	Heptachlor epoxide B	NEMATODE_COPAS1	Caenorhabditis elegans	NA	NA	AC50	NA	3.00077	mg/L	Boyd et al. 2016	Boyd et al. 2016	Growth
85509199	Flusilazole	NEMATODE_COPAS1	Caenorhabditis elegans	NA	NA	AC50	NA	13.635278448130078	mg/L	Boyd et al. 2016	Boyd et al. 2016	Growth
100549	3-Pyridinecarbonitrile	NEMATODE_COPAS1	Caenorhabditis elegans	NA	NA	AC50	NA	1.8988581257985597	mg/L	Boyd et al. 2016	Boyd et al. 2016	Growth
115297	Endosulfan	NEMATODE_COPAS1	Caenorhabditis elegans	NA	NA	AC50	NA	2.49131	mg/L	Boyd et al. 2016	Boyd et al. 2016	Growth
288104790	Surinabant	NEMATODE_COPAS1	Caenorhabditis elegans	NA	NA	AC50	NA	318.76464290580003	mg/L	Boyd et al. 2016	Boyd et al. 2016	Growth
676116044	PD 0343701	NEMATODE_COPAS1	Caenorhabditis elegans	NA	NA	AC50	NA	21.898990269036002	mg/L	Boyd et al. 2016	Boyd et al. 2016	Growth
60571	Dieldrin	NEMATODE_COPAS1	Caenorhabditis elegans	NA	NA	AC50	NA	65.1867	mg/L	Boyd et al. 2016	Boyd et al. 2016	Growth
1763231	Perfluorooctanesulfonic acid	NEMATODE_COPAS1	Caenorhabditis elegans	NA	NA	AC50	NA	8.683488325113299	mg/L	Boyd et al. 2016	Boyd et al. 2016	Growth
206440	Fluoranthene	NEMATODE_COPAS1	Caenorhabditis elegans	NA	NA	AC50	NA	1.886473850276144	mg/L	Boyd et al. 2016	Boyd et al. 2016	Growth
72559	p,p'-DDE	NEMATODE_COPAS1	Caenorhabditis elegans	NA	NA	AC50	NA	0.840477	mg/L	Boyd et al. 2016	Boyd et al. 2016	Growth
2058948	Perfluoroundecanoic acid	NEMATODE_COPAS1	Caenorhabditis elegans	NA	NA	AC50	NA	2.3344713668639248	mg/L	Boyd et al. 2016	Boyd et al. 2016	Growth
23593751	Clotrimazole	NEMATODE_COPAS1	Caenorhabditis elegans	NA	NA	AC50	NA	6.493229182318401	mg/L	Boyd et al. 2016	Boyd et al. 2016	Growth
4151502	N-Ethylperfluorooctane sulfonamide	NEMATODE_COPAS1	Caenorhabditis elegans	NA	NA	AC50	NA	16.5538	mg/L	Boyd et al. 2016	Boyd et al. 2016	Growth
78488	Tribufos	NEMATODE_COPAS1	Caenorhabditis elegans	NA	NA	AC50	NA	1.67234	mg/L	Boyd et al. 2016	Boyd et al. 2016	Growth
10605217	Carbendazim	NEMATODE_COPAS1	Caenorhabditis elegans	NA	NA	AC50	NA	1.22951	mg/L	Boyd et al. 2016	Boyd et al. 2016	Growth
300765	Naled	NEMATODE_COPAS1	Caenorhabditis elegans	NA	NA	AC50	NA	36.461246514047396	mg/L	Boyd et al. 2016	Boyd et al. 2016	Growth
97563	o-Aminoazotoluene	NEMATODE_COPAS1	Caenorhabditis elegans	NA	NA	AC50	NA	3.36251	mg/L	Boyd et al. 2016	Boyd et al. 2016	Growth
1191500	Sodium myristyl sulfate	NEMATODE_COPAS1	Caenorhabditis elegans	NA	NA	AC50	NA	18.797145288360998	mg/L	Boyd et al. 2016	Boyd et al. 2016	Growth
335762	Perfluorodecanoic acid	NEMATODE_COPAS1	Caenorhabditis elegans	NA	NA	AC50	NA	7.488922018446241	mg/L	Boyd et al. 2016	Boyd et al. 2016	Growth
1836755	Nitrofen	NEMATODE_COPAS1	Caenorhabditis elegans	NA	NA	AC50	NA	1.4656201798867798	mg/L	Boyd et al. 2016	Boyd et al. 2016	Growth
754916	Perfluorooctanesulfonamide	NEMATODE_COPAS1	Caenorhabditis elegans	NA	NA	AC50	NA	3.91137	mg/L	Boyd et al. 2016	Boyd et al. 2016	Growth
112709	1-Tridecanol	NEMATODE_COPAS1	Caenorhabditis elegans	NA	NA	AC50	NA	3.0803693669360404	mg/L	Boyd et al. 2016	Boyd et al. 2016	Growth
7487947	Mercuric chloride	NEMATODE_COPAS1	Caenorhabditis elegans	NA	NA	AC50	NA	2.1094660709021102	mg/L	Boyd et al. 2016	Boyd et al. 2016	Growth
72208	Endrin	NEMATODE_COPAS1	Caenorhabditis elegans	NA	NA	AC50	NA	3.361508812785499	mg/L	Boyd et al. 2016	Boyd et al. 2016	Growth
725228455	AVE5638	NEMATODE_COPAS1	Caenorhabditis elegans	NA	NA	AC50	NA	12.707588689272992	mg/L	Boyd et al. 2016	Boyd et al. 2016	Growth
122145	Fenitrothion	NEMATODE_COPAS1	Caenorhabditis elegans	NA	NA	AC50	NA	10.254098510195101	mg/L	Boyd et al. 2016	Boyd et al. 2016	Growth
120127	Anthracene	NEMATODE_COPAS1	Caenorhabditis elegans	NA	NA	AC50	NA	0.377323	mg/L	Boyd et al. 2016	Boyd et al. 2016	Growth
57749	Chlordane	NEMATODE_COPAS1	Caenorhabditis elegans	NA	NA	AC50	NA	3.516936830434559	mg/L	Boyd et al. 2016	Boyd et al. 2016	Growth
15310017	Benodanil	NEMATODE_COPAS1	Caenorhabditis elegans	NA	NA	AC50	NA	12.69595820933205	mg/L	Boyd et al. 2016	Boyd et al. 2016	Growth
50293	DDT	NEMATODE_COPAS1	Caenorhabditis elegans	NA	NA	AC50	NA	1.35768	mg/L	Boyd et al. 2016	Boyd et al. 2016	Growth
444610917	PharmaGSID_47315	NEMATODE_COPAS1	Caenorhabditis elegans	NA	NA	AC50	NA	6.072418530718171	mg/L	Boyd et al. 2016	Boyd et al. 2016	Growth
173584446	Indoxacarb	NEMATODE_COPAS1	Caenorhabditis elegans	NA	NA	AC50	NA	3.384	mg/L	Boyd et al. 2016	Boyd et al. 2016	Growth
57976	7,12-Dimethylbenz(a)anthracene	NEMATODE_COPAS1	Caenorhabditis elegans	NA	NA	AC50	NA	28.145794387627202	mg/L	Boyd et al. 2016	Boyd et al. 2016	Growth
135158542	Acibenzolar-S-methyl	NEMATODE_COPAS1	Caenorhabditis elegans	NA	NA	AC50	NA	210.27	mg/L	Boyd et al. 2016	Boyd et al. 2016	Growth
789026	o,p'-DDT	NEMATODE_COPAS1	Caenorhabditis elegans	NA	NA	AC50	NA	8.55527	mg/L	Boyd et al. 2016	Boyd et al. 2016	Growth
103333	Azobenzene	NEMATODE_COPAS1	Caenorhabditis elegans	NA	NA	AC50	NA	16.692306692042518	mg/L	Boyd et al. 2016	Boyd et al. 2016	Growth
2310170	Phosalone	NEMATODE_COPAS1	Caenorhabditis elegans	NA	NA	AC50	NA	3.5924644555392002	mg/L	Boyd et al. 2016	Boyd et al. 2016	Growth
120956	2,4-Di-tert-pentylphenol	NEMATODE_COPAS1	Caenorhabditis elegans	NA	NA	AC50	NA	41.05059614585601	mg/L	Boyd et al. 2016	Boyd et al. 2016	Growth
112281773	Tetraconazole	NEMATODE_COPAS1	Caenorhabditis elegans	NA	NA	AC50	NA	18.054152946753998	mg/L	Boyd et al. 2016	Boyd et al. 2016	Growth
13194484	Ethoprop	NEMATODE_COPAS1	Caenorhabditis elegans	NA	NA	AC50	NA	18.497991483731102	mg/L	Boyd et al. 2016	Boyd et al. 2016	Growth
49562289	Fenofibrate	NEMATODE_COPAS1	Caenorhabditis elegans	NA	NA	AC50	NA	43.7948	mg/L	Boyd et al. 2016	Boyd et al. 2016	Growth
127308821	Zamifenacin	NEMATODE_COPAS1	Caenorhabditis elegans	NA	NA	AC50	NA	29.23892308653129	mg/L	Boyd et al. 2016	Boyd et al. 2016	Growth
79947	3,3',5,5'-Tetrabromobisphenol A	NEMATODE_COPAS1	Caenorhabditis elegans	NA	NA	AC50	NA	15.364751113583749	mg/L	Boyd et al. 2016	Boyd et al. 2016	Growth
375951	Perfluorononanoic acid	NEMATODE_COPAS1	Caenorhabditis elegans	NA	NA	AC50	NA	18.082132297098397	mg/L	Boyd et al. 2016	Boyd et al. 2016	Growth
678397	Fluorotelomer alcohol 8:2	NEMATODE_COPAS1	Caenorhabditis elegans	NA	NA	AC50	NA	189.19410232017464	mg/L	Boyd et al. 2016	Boyd et al. 2016	Growth
289716945	CP-607366	NEMATODE_COPAS1	Caenorhabditis elegans	NA	NA	AC50	NA	11.742610535082001	mg/L	Boyd et al. 2016	Boyd et al. 2016	Growth
122394	Diphenylamine	NEMATODE_COPAS1	Caenorhabditis elegans	NA	NA	AC50	NA	1.252309562629398	mg/L	Boyd et al. 2016	Boyd et al. 2016	Growth
50555	Reserpine	NEMATODE_COPAS1	Caenorhabditis elegans	NA	NA	AC50	NA	7.6492107138067205	mg/L	Boyd et al. 2016	Boyd et al. 2016	Growth
742693385	SSR504734	NEMATODE_COPAS1	Caenorhabditis elegans	NA	NA	AC50	NA	58.71642008950799	mg/L	Boyd et al. 2016	Boyd et al. 2016	Growth
151213	Sodium dodecyl sulfate	NEMATODE_COPAS1	Caenorhabditis elegans	NA	NA	AC50	NA	7.068775260593999	mg/L	Boyd et al. 2016	Boyd et al. 2016	Growth
478263988	AVE3295	NEMATODE_COPAS1	Caenorhabditis elegans	NA	NA	AC50	NA	27.8566	mg/L	Boyd et al. 2016	Boyd et al. 2016	Growth
3380345	Triclosan	NEMATODE_COPAS1	Caenorhabditis elegans	NA	NA	AC50	NA	14.4349	mg/L	Boyd et al. 2016	Boyd et al. 2016	Growth
361343193	Elzasonan	NEMATODE_COPAS1	Caenorhabditis elegans	NA	NA	AC50	NA	28.099249280956496	mg/L	Boyd et al. 2016	Boyd et al. 2016	Growth
13311847	Flutamide	NEMATODE_COPAS1	Caenorhabditis elegans	NA	NA	AC50	NA	30.863436532238502	mg/L	Boyd et al. 2016	Boyd et al. 2016	Growth
732116	Phosmet	NEMATODE_COPAS1	Caenorhabditis elegans	NA	NA	AC50	NA	317.31	mg/L	Boyd et al. 2016	Boyd et al. 2016	Growth
155990208	SR271425	NEMATODE_COPAS1	Caenorhabditis elegans	NA	NA	AC50	NA	44.3121	mg/L	Boyd et al. 2016	Boyd et al. 2016	Growth
112538	1-Dodecanol	NEMATODE_COPAS1	Caenorhabditis elegans	NA	NA	AC50	NA	3.78721	mg/L	Boyd et al. 2016	Boyd et al. 2016	Growth
7173515	Didecyldimethylammonium chloride	NEMATODE_COPAS1	Caenorhabditis elegans	NA	NA	AC50	NA	6.13939	mg/L	Boyd et al. 2016	Boyd et al. 2016	Growth
52645531	Permethrin	NEMATODE_COPAS1	Caenorhabditis elegans	NA	NA	AC50	NA	4.36467	mg/L	Boyd et al. 2016	Boyd et al. 2016	Growth
86479063	Hexaflumuron	NEMATODE_COPAS1	Caenorhabditis elegans	NA	NA	AC50	NA	233.54820628583997	mg/L	Boyd et al. 2016	Boyd et al. 2016	Growth
112721	1-Tetradecanol	NEMATODE_COPAS1	Caenorhabditis elegans	NA	NA	AC50	NA	4.22827	mg/L	Boyd et al. 2016	Boyd et al. 2016	Growth
85018	Phenanthrene	NEMATODE_COPAS1	Caenorhabditis elegans	NA	NA	AC50	NA	0.990728	mg/L	Boyd et al. 2016	Boyd et al. 2016	Growth
52868	Haloperidol	NEMATODE_COPAS1	Caenorhabditis elegans	NA	NA	AC50	NA	16.280397566317497	mg/L	Boyd et al. 2016	Boyd et al. 2016	Growth
72490018	Fenoxycarb	NEMATODE_COPAS1	Caenorhabditis elegans	NA	NA	AC50	NA	11.217905133398618	mg/L	Boyd et al. 2016	Boyd et al. 2016	Growth
54965241	Tamoxifen citrate	NEMATODE_COPAS1	Caenorhabditis elegans	NA	NA	AC50	NA	6.14679	mg/L	Boyd et al. 2016	Boyd et al. 2016	Growth
302794	Retinoic acid	NEMATODE_COPAS1	Caenorhabditis elegans	NA	NA	AC50	NA	4.98862	mg/L	Boyd et al. 2016	Boyd et al. 2016	Growth
120068373	Fipronil	NEMATODE_COPAS1	Caenorhabditis elegans	NA	NA	AC50	NA	437.14	mg/L	Boyd et al. 2016	Boyd et al. 2016	Growth
83657243	Diniconazole	NEMATODE_COPAS1	Caenorhabditis elegans	NA	NA	AC50	NA	12.509980716607203	mg/L	Boyd et al. 2016	Boyd et al. 2016	Growth
2772454	2,4-Bis(1-methyl-1-phenylethyl)phenol	NEMATODE_COPAS1	Caenorhabditis elegans	NA	NA	AC50	NA	19.403077415901752	mg/L	Boyd et al. 2016	Boyd et al. 2016	Growth
65277421	Ketoconazole	NEMATODE_COPAS1	Caenorhabditis elegans	NA	NA	AC50	NA	45.290288233930795	mg/L	Boyd et al. 2016	Boyd et al. 2016	Growth
17804352	Benomyl	NEMATODE_COPAS1	Caenorhabditis elegans	NA	NA	AC50	NA	83.16086224365259	mg/L	Boyd et al. 2016	Boyd et al. 2016	Growth
510156	Chlorobenzilate	NEMATODE_COPAS1	Caenorhabditis elegans	NA	NA	AC50	NA	12.808430249831401	mg/L	Boyd et al. 2016	Boyd et al. 2016	Growth
97886458	Dithiopyr	NEMATODE_COPAS1	Caenorhabditis elegans	NA	NA	AC50	NA	26.671058585037603	mg/L	Boyd et al. 2016	Boyd et al. 2016	Growth
114369436	4-(4-Chlorophenyl)-2-phenyl-2-(1H-1,2,4-triazol-1-ylmethyl)butyronitrile	NEMATODE_COPAS1	Caenorhabditis elegans	NA	NA	AC50	NA	59.5804	mg/L	Boyd et al. 2016	Boyd et al. 2016	Growth
2385855	Mirex	NEMATODE_COPAS1	Caenorhabditis elegans	NA	NA	AC50	NA	296.78604239852405	mg/L	Boyd et al. 2016	Boyd et al. 2016	Growth
27323417	Dodecylbenzene sulfonate triethanolamine(1:1)	NEMATODE_COPAS1	Caenorhabditis elegans	NA	NA	AC50	NA	24.0008	mg/L	Boyd et al. 2016	Boyd et al. 2016	Growth
330198919	Octadecanoic acid, 12-(acetyloxy)-, 2,3-bis(acetyloxy)propyl ester	NEMATODE_COPAS1	Caenorhabditis elegans	NA	NA	AC50	NA	457.8387454425561	mg/L	Boyd et al. 2016	Boyd et al. 2016	Growth
76738620	Paclobutrazol	NEMATODE_COPAS1	Caenorhabditis elegans	NA	NA	AC50	NA	77.1153	mg/L	Boyd et al. 2016	Boyd et al. 2016	Growth
51218452	Metolachlor	NEMATODE_COPAS1	Caenorhabditis elegans	NA	NA	AC50	NA	283.8	mg/L	Boyd et al. 2016	Boyd et al. 2016	Growth
28434006	S-Bioallethrin	NEMATODE_COPAS1	Caenorhabditis elegans	NA	NA	AC50	NA	302.41400000000004	mg/L	Boyd et al. 2016	Boyd et al. 2016	Growth
102603	1,1‚Ä≤,1‚Ä≤‚Ä≤,1‚Ä≤‚Ä≤‚Ä≤-(Ethylenedinitrilo)tetrakis(2-propanol)	NEMATODE_COPAS1	Caenorhabditis elegans	NA	NA	AC50	NA	0.23445238944914001	mg/L	Boyd et al. 2016	Boyd et al. 2016	Growth
79538322	Tefluthrin	NEMATODE_COPAS1	Caenorhabditis elegans	NA	NA	AC50	NA	418.73999970688203	mg/L	Boyd et al. 2016	Boyd et al. 2016	Growth
97322877	Troglitazone	NEMATODE_COPAS1	Caenorhabditis elegans	NA	NA	AC50	NA	21.047798553883204	mg/L	Boyd et al. 2016	Boyd et al. 2016	Growth
2303175	Tri-allate	NEMATODE_COPAS1	Caenorhabditis elegans	NA	NA	AC50	NA	26.399122382303997	mg/L	Boyd et al. 2016	Boyd et al. 2016	Growth
2593159	Etridiazole	NEMATODE_COPAS1	Caenorhabditis elegans	NA	NA	AC50	NA	51.29307243132801	mg/L	Boyd et al. 2016	Boyd et al. 2016	Growth
148477718	Spirodiclofen	NEMATODE_COPAS1	Caenorhabditis elegans	NA	NA	AC50	NA	9.863822327813999	mg/L	Boyd et al. 2016	Boyd et al. 2016	Growth
180084019	SB236057A	NEMATODE_COPAS1	Caenorhabditis elegans	NA	NA	AC50	NA	30.045655454293605	mg/L	Boyd et al. 2016	Boyd et al. 2016	Growth
54593838	Chlorethoxyfos	NEMATODE_COPAS1	Caenorhabditis elegans	NA	NA	AC50	NA	4.43137	mg/L	Boyd et al. 2016	Boyd et al. 2016	Growth
103651	Propylbenzene	NEMATODE_COPAS1	Caenorhabditis elegans	NA	NA	AC50	NA	0.047768392944764995	mg/L	Boyd et al. 2016	Boyd et al. 2016	Growth
41198087	Profenofos	NEMATODE_COPAS1	Caenorhabditis elegans	NA	NA	AC50	NA	21.0793	mg/L	Boyd et al. 2016	Boyd et al. 2016	Growth
1861401	Benfluralin	NEMATODE_COPAS1	Caenorhabditis elegans	NA	NA	AC50	NA	58.5515	mg/L	Boyd et al. 2016	Boyd et al. 2016	Growth
629765	1-Pentadecanol	NEMATODE_COPAS1	Caenorhabditis elegans	NA	NA	AC50	NA	228.42	mg/L	Boyd et al. 2016	Boyd et al. 2016	Growth
2550405	Dicyclohexyl disulfide	NEMATODE_COPAS1	Caenorhabditis elegans	NA	NA	AC50	NA	230.43000000000004	mg/L	Boyd et al. 2016	Boyd et al. 2016	Growth
96708	2-tert-Butyl-4-ethylphenol	NEMATODE_COPAS1	Caenorhabditis elegans	NA	NA	AC50	NA	97.87779461114249	mg/L	Boyd et al. 2016	Boyd et al. 2016	Growth
112425	1-Undecanol	NEMATODE_COPAS1	Caenorhabditis elegans	NA	NA	AC50	NA	3.1777086414684805	mg/L	Boyd et al. 2016	Boyd et al. 2016	Growth
58899	Lindane	NEMATODE_COPAS1	Caenorhabditis elegans	NA	NA	AC50	NA	50.8508	mg/L	Boyd et al. 2016	Boyd et al. 2016	Growth
68157608	Forchlorfenuron	NEMATODE_COPAS1	Caenorhabditis elegans	NA	NA	AC50	NA	53.6552	mg/L	Boyd et al. 2016	Boyd et al. 2016	Growth
76578148	Quizalofop-ethyl	NEMATODE_COPAS1	Caenorhabditis elegans	NA	NA	AC50	NA	31.351726044258005	mg/L	Boyd et al. 2016	Boyd et al. 2016	Growth
105624860	2-(2,6-Diisopropylphenyl)-5-hydroxy-1H-isoindole-1,3-dione	NEMATODE_COPAS1	Caenorhabditis elegans	NA	NA	AC50	NA	18.95590182054784	mg/L	Boyd et al. 2016	Boyd et al. 2016	Growth
59870	Nitrofurazone	NEMATODE_COPAS1	Caenorhabditis elegans	NA	NA	AC50	NA	198.138	mg/L	Boyd et al. 2016	Boyd et al. 2016	Growth
26628228	Sodium azide	NEMATODE_COPAS1	Caenorhabditis elegans	NA	NA	AC50	NA	65.011	mg/L	Boyd et al. 2016	Boyd et al. 2016	Growth
106478	4-Chloroaniline	NEMATODE_COPAS1	Caenorhabditis elegans	NA	NA	AC50	NA	7.43066	mg/L	Boyd et al. 2016	Boyd et al. 2016	Growth
1034011	Octyl gallate	NEMATODE_COPAS1	Caenorhabditis elegans	NA	NA	AC50	NA	15.563204089606081	mg/L	Boyd et al. 2016	Boyd et al. 2016	Growth
1120010	Sodium hexyldecyl sulfate	NEMATODE_COPAS1	Caenorhabditis elegans	NA	NA	AC50	NA	25.728625609235106	mg/L	Boyd et al. 2016	Boyd et al. 2016	Growth
10540291	Tamoxifen	NEMATODE_COPAS1	Caenorhabditis elegans	NA	NA	AC50	NA	7.71447	mg/L	Boyd et al. 2016	Boyd et al. 2016	Growth
133062	Captan	NEMATODE_COPAS1	Caenorhabditis elegans	NA	NA	AC50	NA	25.738	mg/L	Boyd et al. 2016	Boyd et al. 2016	Growth
51218	5-Fluorouracil	NEMATODE_COPAS1	Caenorhabditis elegans	NA	NA	AC50	NA	21.1022	mg/L	Boyd et al. 2016	Boyd et al. 2016	Growth
122667	1,2-Diphenylhydrazine	NEMATODE_COPAS1	Caenorhabditis elegans	NA	NA	AC50	NA	14.516727901634821	mg/L	Boyd et al. 2016	Boyd et al. 2016	Growth
121142	2,4-Dinitrotoluene	NEMATODE_COPAS1	Caenorhabditis elegans	NA	NA	AC50	NA	30.2274	mg/L	Boyd et al. 2016	Boyd et al. 2016	Growth
6344678	3-Hydroxyfluorene	NEMATODE_COPAS1	Caenorhabditis elegans	NA	NA	AC50	NA	17.82256161376448	mg/L	Boyd et al. 2016	Boyd et al. 2016	Growth
33629479	Butralin	NEMATODE_COPAS1	Caenorhabditis elegans	NA	NA	AC50	NA	14.42730281082585	mg/L	Boyd et al. 2016	Boyd et al. 2016	Growth
87865	Pentachlorophenol	NEMATODE_COPAS1	Caenorhabditis elegans	NA	NA	AC50	NA	38.848	mg/L	Boyd et al. 2016	Boyd et al. 2016	Growth
116714466	Novaluron	NEMATODE_COPAS1	Caenorhabditis elegans	NA	NA	AC50	NA	99.09202803826199	mg/L	Boyd et al. 2016	Boyd et al. 2016	Growth
643798	1,2-Benzenedicarboxaldehyde	NEMATODE_COPAS1	Caenorhabditis elegans	NA	NA	AC50	NA	8.310934632200198	mg/L	Boyd et al. 2016	Boyd et al. 2016	Growth
80433	Dicumyl peroxide	NEMATODE_COPAS1	Caenorhabditis elegans	NA	NA	AC50	NA	270.372	mg/L	Boyd et al. 2016	Boyd et al. 2016	Growth
22915737	Hexane-1,6-diyl dibenzoate	NEMATODE_COPAS1	Caenorhabditis elegans	NA	NA	AC50	NA	1.142442018917408	mg/L	Boyd et al. 2016	Boyd et al. 2016	Growth
298198524	4-Bromophenyl 1,4-diazabicyclo(3.2.2)nonane-4-carboxylate	NEMATODE_COPAS1	Caenorhabditis elegans	NA	NA	AC50	NA	325.2060000000001	mg/L	Boyd et al. 2016	Boyd et al. 2016	Growth
732263	2,4,6-Tris(tert-butyl)phenol	NEMATODE_COPAS1	Caenorhabditis elegans	NA	NA	AC50	NA	64.0518	mg/L	Boyd et al. 2016	Boyd et al. 2016	Growth
134032	Sodium L-ascorbate	NEMATODE_COPAS1	Caenorhabditis elegans	NA	NA	AC50	NA	26.056800520706798	mg/L	Boyd et al. 2016	Boyd et al. 2016	Growth
95545	1,2-Phenylenediamine	NEMATODE_COPAS1	Caenorhabditis elegans	NA	NA	AC50	NA	92.05175221716961	mg/L	Boyd et al. 2016	Boyd et al. 2016	Growth
101542	N-Phenyl-1,4-benzenediamine	NEMATODE_COPAS1	Caenorhabditis elegans	NA	NA	AC50	NA	13.23548331529404	mg/L	Boyd et al. 2016	Boyd et al. 2016	Growth
101860	2-(Phenylmethylene)octanal	NEMATODE_COPAS1	Caenorhabditis elegans	NA	NA	AC50	NA	6.221408408449561	mg/L	Boyd et al. 2016	Boyd et al. 2016	Growth
484173	9-Phenanthrol	NEMATODE_COPAS1	Caenorhabditis elegans	NA	NA	AC50	NA	23.081386137218498	mg/L	Boyd et al. 2016	Boyd et al. 2016	Growth
109433	Dibutyl decanedioate	NEMATODE_COPAS1	Caenorhabditis elegans	NA	NA	AC50	NA	8.484805485995519	mg/L	Boyd et al. 2016	Boyd et al. 2016	Growth
13674878	Tris(1,3-dichloro-2-propyl) phosphate	NEMATODE_COPAS1	Caenorhabditis elegans	NA	NA	AC50	NA	50.2307	mg/L	Boyd et al. 2016	Boyd et al. 2016	Growth
1948330	tert-Butylhydroquinone	NEMATODE_COPAS1	Caenorhabditis elegans	NA	NA	AC50	NA	86.7994	mg/L	Boyd et al. 2016	Boyd et al. 2016	Growth
75330755	Lovastatin	NEMATODE_COPAS1	Caenorhabditis elegans	NA	NA	AC50	NA	293.3063837274714	mg/L	Boyd et al. 2016	Boyd et al. 2016	Growth
58140	Pyrimethamine	NEMATODE_COPAS1	Caenorhabditis elegans	NA	NA	AC50	NA	91.487	mg/L	Boyd et al. 2016	Boyd et al. 2016	Growth
361377299	Fluoxastrobin	NEMATODE_COPAS1	Caenorhabditis elegans	NA	NA	AC50	NA	175.25	mg/L	Boyd et al. 2016	Boyd et al. 2016	Growth
105997	Dibutyl adipate	NEMATODE_COPAS1	Caenorhabditis elegans	NA	NA	AC50	NA	15.112082985165538	mg/L	Boyd et al. 2016	Boyd et al. 2016	Growth
2176627	Pentachloropyridine	NEMATODE_COPAS1	Caenorhabditis elegans	NA	NA	AC50	NA	67.2328	mg/L	Boyd et al. 2016	Boyd et al. 2016	Growth
51036	Piperonyl butoxide	NEMATODE_COPAS1	Caenorhabditis elegans	NA	NA	AC50	NA	26.0358	mg/L	Boyd et al. 2016	Boyd et al. 2016	Growth
203942498	UK-337312	NEMATODE_COPAS1	Caenorhabditis elegans	NA	NA	AC50	NA	17.348445028677798	mg/L	Boyd et al. 2016	Boyd et al. 2016	Growth
41481667	4,4'-Sulfonylbis[2-(prop-2-en-1-yl)phenol]	NEMATODE_COPAS1	Caenorhabditis elegans	NA	NA	AC50	NA	62.6406	mg/L	Boyd et al. 2016	Boyd et al. 2016	Growth
133904	Chloramben	NEMATODE_COPAS1	Caenorhabditis elegans	NA	NA	AC50	NA	122.88321811514601	mg/L	Boyd et al. 2016	Boyd et al. 2016	Growth
196808454	Farglitazar	NEMATODE_COPAS1	Caenorhabditis elegans	NA	NA	AC50	NA	21.32788261919161	mg/L	Boyd et al. 2016	Boyd et al. 2016	Growth
291305061	UK-373911	NEMATODE_COPAS1	Caenorhabditis elegans	NA	NA	AC50	NA	34.7927	mg/L	Boyd et al. 2016	Boyd et al. 2016	Growth
31218834	Propetamphos	NEMATODE_COPAS1	Caenorhabditis elegans	NA	NA	AC50	NA	67.8746	mg/L	Boyd et al. 2016	Boyd et al. 2016	Growth
52517	Bronopol	NEMATODE_COPAS1	Caenorhabditis elegans	NA	NA	AC50	NA	63.515	mg/L	Boyd et al. 2016	Boyd et al. 2016	Growth
2144538	2-(Perfluorohexyl)ethyl methacrylate	NEMATODE_COPAS1	Caenorhabditis elegans	NA	NA	AC50	NA	9.9603	mg/L	Boyd et al. 2016	Boyd et al. 2016	Growth
132649	Dibenzofuran	NEMATODE_COPAS1	Caenorhabditis elegans	NA	NA	AC50	NA	21.1808	mg/L	Boyd et al. 2016	Boyd et al. 2016	Growth
77501634	Lactofen	NEMATODE_COPAS1	Caenorhabditis elegans	NA	NA	AC50	NA	63.63320435870901	mg/L	Boyd et al. 2016	Boyd et al. 2016	Growth
69090	Chlorpromazine hydrochloride	NEMATODE_COPAS1	Caenorhabditis elegans	NA	NA	AC50	NA	16.4672	mg/L	Boyd et al. 2016	Boyd et al. 2016	Growth
120321	Clorophene	NEMATODE_COPAS1	Caenorhabditis elegans	NA	NA	AC50	NA	20.122	mg/L	Boyd et al. 2016	Boyd et al. 2016	Growth
954397956	3-(4-{[1-(3-Ethoxyphenyl)-2-(4-methylphenyl)-1H-imidazol-4-yl]carbonyl}piperazin-1-yl)naphthalene-1-carboxylic acid	NEMATODE_COPAS1	Caenorhabditis elegans	NA	NA	AC50	NA	32.440687480266035	mg/L	Boyd et al. 2016	Boyd et al. 2016	Growth
95830	4-Chloro-1,2-diaminobenzene	NEMATODE_COPAS1	Caenorhabditis elegans	NA	NA	AC50	NA	5.5674712177434005	mg/L	Boyd et al. 2016	Boyd et al. 2016	Growth
33820530	Isopropalin	NEMATODE_COPAS1	Caenorhabditis elegans	NA	NA	AC50	NA	152.70216241854237	mg/L	Boyd et al. 2016	Boyd et al. 2016	Growth
1806264	4-Octylphenol	NEMATODE_COPAS1	Caenorhabditis elegans	NA	NA	AC50	NA	3.2502499697495506	mg/L	Boyd et al. 2016	Boyd et al. 2016	Growth
133073	Folpet	NEMATODE_COPAS1	Caenorhabditis elegans	NA	NA	AC50	NA	296.55	mg/L	Boyd et al. 2016	Boyd et al. 2016	Growth
169590425	Celecoxib	NEMATODE_COPAS1	Caenorhabditis elegans	NA	NA	AC50	NA	11.5611	mg/L	Boyd et al. 2016	Boyd et al. 2016	Growth
584792	Allethrin	NEMATODE_COPAS1	Caenorhabditis elegans	NA	NA	AC50	NA	302.41400000000004	mg/L	Boyd et al. 2016	Boyd et al. 2016	Growth
19044883	Oryzalin	NEMATODE_COPAS1	Caenorhabditis elegans	NA	NA	AC50	NA	76.42552849173201	mg/L	Boyd et al. 2016	Boyd et al. 2016	Growth
171866312	CP-283097	NEMATODE_COPAS1	Caenorhabditis elegans	NA	NA	AC50	NA	18.489421527522747	mg/L	Boyd et al. 2016	Boyd et al. 2016	Growth
19774824	Amiodarone hydrochloride	NEMATODE_COPAS1	Caenorhabditis elegans	NA	NA	AC50	NA	21.724913413988396	mg/L	Boyd et al. 2016	Boyd et al. 2016	Growth
39515418	Fenpropathrin	NEMATODE_COPAS1	Caenorhabditis elegans	NA	NA	AC50	NA	98.79427873130498	mg/L	Boyd et al. 2016	Boyd et al. 2016	Growth
107534963	Tebuconazole	NEMATODE_COPAS1	Caenorhabditis elegans	NA	NA	AC50	NA	44.19345972387801	mg/L	Boyd et al. 2016	Boyd et al. 2016	Growth
1843056	Octabenzone	NEMATODE_COPAS1	Caenorhabditis elegans	NA	NA	AC50	NA	6.269705245970759	mg/L	Boyd et al. 2016	Boyd et al. 2016	Growth
158081993	CP-105696	NEMATODE_COPAS1	Caenorhabditis elegans	NA	NA	AC50	NA	22.641115942024324	mg/L	Boyd et al. 2016	Boyd et al. 2016	Growth
99558	C.I. Azoic Diazo Component 12	NEMATODE_COPAS1	Caenorhabditis elegans	NA	NA	AC50	NA	0.358092	mg/L	Boyd et al. 2016	Boyd et al. 2016	Growth
21564170	2-(Thiocyanomethylthio)benzothiazole	NEMATODE_COPAS1	Caenorhabditis elegans	NA	NA	AC50	NA	8.09895	mg/L	Boyd et al. 2016	Boyd et al. 2016	Growth
121552612	Cyprodinil	NEMATODE_COPAS1	Caenorhabditis elegans	NA	NA	AC50	NA	29.7823	mg/L	Boyd et al. 2016	Boyd et al. 2016	Growth
16752775	Methomyl	NEMATODE_COPAS1	Caenorhabditis elegans	NA	NA	AC50	NA	14.8539	mg/L	Boyd et al. 2016	Boyd et al. 2016	Growth
5216251	4-Chlorobenzotrichloride	NEMATODE_COPAS1	Caenorhabditis elegans	NA	NA	AC50	NA	25.634885887968995	mg/L	Boyd et al. 2016	Boyd et al. 2016	Growth
117428225	Picoxystrobin	NEMATODE_COPAS1	Caenorhabditis elegans	NA	NA	AC50	NA	17.856417093057523	mg/L	Boyd et al. 2016	Boyd et al. 2016	Growth
140567	Fenaminosulf	NEMATODE_COPAS1	Caenorhabditis elegans	NA	NA	AC50	NA	13.773158617363201	mg/L	Boyd et al. 2016	Boyd et al. 2016	Growth
264618442	SSR146977	NEMATODE_COPAS1	Caenorhabditis elegans	NA	NA	AC50	NA	1.4644742717875499	mg/L	Boyd et al. 2016	Boyd et al. 2016	Growth
577117	Docusate sodium	NEMATODE_COPAS1	Caenorhabditis elegans	NA	NA	AC50	NA	25.4013	mg/L	Boyd et al. 2016	Boyd et al. 2016	Growth
96764	2,4-Di-tert-butylphenol	NEMATODE_COPAS1	Caenorhabditis elegans	NA	NA	AC50	NA	38.4781	mg/L	Boyd et al. 2016	Boyd et al. 2016	Growth
95943	1,2,4,5-Tetrachlorobenzene	NEMATODE_COPAS1	Caenorhabditis elegans	NA	NA	AC50	NA	23.8382	mg/L	Boyd et al. 2016	Boyd et al. 2016	Growth
28249776	Thiobencarb	NEMATODE_COPAS1	Caenorhabditis elegans	NA	NA	AC50	NA	13.177195343621198	mg/L	Boyd et al. 2016	Boyd et al. 2016	Growth
104098488	Imazapic	NEMATODE_COPAS1	Caenorhabditis elegans	NA	NA	AC50	NA	21.90432047639352	mg/L	Boyd et al. 2016	Boyd et al. 2016	Growth
333415	Diazinon	NEMATODE_COPAS1	Caenorhabditis elegans	NA	NA	AC50	NA	21.585025605254998	mg/L	Boyd et al. 2016	Boyd et al. 2016	Growth
534521	4,6-Dinitro-o-cresol	NEMATODE_COPAS1	Caenorhabditis elegans	NA	NA	AC50	NA	50.9879	mg/L	Boyd et al. 2016	Boyd et al. 2016	Growth
99650	1,3-Dinitrobenzene	NEMATODE_COPAS1	Caenorhabditis elegans	NA	NA	AC50	NA	20.857919206430402	mg/L	Boyd et al. 2016	Boyd et al. 2016	Growth
175013180	Pyraclostrobin	NEMATODE_COPAS1	Caenorhabditis elegans	NA	NA	AC50	NA	37.844699978765604	mg/L	Boyd et al. 2016	Boyd et al. 2016	Growth
96182535	Tebupirimfos	NEMATODE_COPAS1	Caenorhabditis elegans	NA	NA	AC50	NA	14.8063	mg/L	Boyd et al. 2016	Boyd et al. 2016	Growth
136776	4-Hexylresorcinol	NEMATODE_COPAS1	Caenorhabditis elegans	NA	NA	AC50	NA	35.2063	mg/L	Boyd et al. 2016	Boyd et al. 2016	Growth
5915413	Terbutylazine	NEMATODE_COPAS1	Caenorhabditis elegans	NA	NA	AC50	NA	148.896	mg/L	Boyd et al. 2016	Boyd et al. 2016	Growth
137268	Bis(dimethylaminothiocarbonyl) disulfide	NEMATODE_COPAS1	Caenorhabditis elegans	NA	NA	AC50	NA	11.766	mg/L	Boyd et al. 2016	Boyd et al. 2016	Growth
5315797	1-Hydroxypyrene	NEMATODE_COPAS1	Caenorhabditis elegans	NA	NA	AC50	NA	3.5002754075909497	mg/L	Boyd et al. 2016	Boyd et al. 2016	Growth
99309	Dichloran	NEMATODE_COPAS1	Caenorhabditis elegans	NA	NA	AC50	NA	2.97182	mg/L	Boyd et al. 2016	Boyd et al. 2016	Growth
741582	Bensulide	NEMATODE_COPAS1	Caenorhabditis elegans	NA	NA	AC50	NA	19.501151846250004	mg/L	Boyd et al. 2016	Boyd et al. 2016	Growth
140647	Pentamidine isethionate	NEMATODE_COPAS1	Caenorhabditis elegans	NA	NA	AC50	NA	88.22946686043599	mg/L	Boyd et al. 2016	Boyd et al. 2016	Growth
145742285	CP-122721	NEMATODE_COPAS1	Caenorhabditis elegans	NA	NA	AC50	NA	70.5322	mg/L	Boyd et al. 2016	Boyd et al. 2016	Growth
117718602	Thiazopyr	NEMATODE_COPAS1	Caenorhabditis elegans	NA	NA	AC50	NA	29.005180060200402	mg/L	Boyd et al. 2016	Boyd et al. 2016	Growth
79622596	Fluazinam	NEMATODE_COPAS1	Caenorhabditis elegans	NA	NA	AC50	NA	14.6924	mg/L	Boyd et al. 2016	Boyd et al. 2016	Growth
51338273	(+-)-Diclofop-methyl	NEMATODE_COPAS1	Caenorhabditis elegans	NA	NA	AC50	NA	75.39343360988602	mg/L	Boyd et al. 2016	Boyd et al. 2016	Growth
86737	Fluorene	NEMATODE_COPAS1	Caenorhabditis elegans	NA	NA	AC50	NA	6.5125405810106605	mg/L	Boyd et al. 2016	Boyd et al. 2016	Growth
55335063	Triclopyr	NEMATODE_COPAS1	Caenorhabditis elegans	NA	NA	AC50	NA	39.9998	mg/L	Boyd et al. 2016	Boyd et al. 2016	Growth
62737	Dichlorvos	NEMATODE_COPAS1	Caenorhabditis elegans	NA	NA	AC50	NA	17.775536491558697	mg/L	Boyd et al. 2016	Boyd et al. 2016	Growth
140669	4-(1,1,3,3-Tetramethylbutyl)phenol	NEMATODE_COPAS1	Caenorhabditis elegans	NA	NA	AC50	NA	20.788530353942498	mg/L	Boyd et al. 2016	Boyd et al. 2016	Growth
86500	Azinphos-methyl	NEMATODE_COPAS1	Caenorhabditis elegans	NA	NA	AC50	NA	54.0795	mg/L	Boyd et al. 2016	Boyd et al. 2016	Growth
188425856	Boscalid	NEMATODE_COPAS1	Caenorhabditis elegans	NA	NA	AC50	NA	3.3743105332395897	mg/L	Boyd et al. 2016	Boyd et al. 2016	Growth
84742	Dibutyl 1,2-benzenedicarboxylate	NEMATODE_COPAS1	Caenorhabditis elegans	NA	NA	AC50	NA	5.81199	mg/L	Boyd et al. 2016	Boyd et al. 2016	Growth
60168889	Fenarimol	NEMATODE_COPAS1	Caenorhabditis elegans	NA	NA	AC50	NA	19.7957	mg/L	Boyd et al. 2016	Boyd et al. 2016	Growth
2971360	2,2-Bis(4-hydroxyphenyl)-1,1,1-trichloroethane	NEMATODE_COPAS1	Caenorhabditis elegans	NA	NA	AC50	NA	21.2354	mg/L	Boyd et al. 2016	Boyd et al. 2016	Growth
1929824	Nitrapyrin	NEMATODE_COPAS1	Caenorhabditis elegans	NA	NA	AC50	NA	24.8563	mg/L	Boyd et al. 2016	Boyd et al. 2016	Growth
115286	Chlorendic acid	NEMATODE_COPAS1	Caenorhabditis elegans	NA	NA	AC50	NA	388.83	mg/L	Boyd et al. 2016	Boyd et al. 2016	Growth
2634335	1,2-Benzisothiazolin-3-one	NEMATODE_COPAS1	Caenorhabditis elegans	NA	NA	AC50	NA	151.18	mg/L	Boyd et al. 2016	Boyd et al. 2016	Growth
1610180	Prometon	NEMATODE_COPAS1	Caenorhabditis elegans	NA	NA	AC50	NA	225.2959998197632	mg/L	Boyd et al. 2016	Boyd et al. 2016	Growth
101213	Chlorpropham	NEMATODE_COPAS1	Caenorhabditis elegans	NA	NA	AC50	NA	12.9713	mg/L	Boyd et al. 2016	Boyd et al. 2016	Growth
27955948	4,4',4''-Ethane-1,1,1-triyltriphenol	NEMATODE_COPAS1	Caenorhabditis elegans	NA	NA	AC50	NA	24.296345521192908	mg/L	Boyd et al. 2016	Boyd et al. 2016	Growth
112005	Dodecyltrimethylammonium chloride	NEMATODE_COPAS1	Caenorhabditis elegans	NA	NA	AC50	NA	52.626564242933995	mg/L	Boyd et al. 2016	Boyd et al. 2016	Growth
91532	Ethoxyquin	NEMATODE_COPAS1	Caenorhabditis elegans	NA	NA	AC50	NA	217.312	mg/L	Boyd et al. 2016	Boyd et al. 2016	Growth
138261413	Imidacloprid	NEMATODE_COPAS1	Caenorhabditis elegans	NA	NA	AC50	NA	28.444417981877997	mg/L	Boyd et al. 2016	Boyd et al. 2016	Growth
107211	Ethylene glycol	NEMATODE_COPAS1	Caenorhabditis elegans	NA	NA	AC50	NA	62.068	mg/L	Boyd et al. 2016	Boyd et al. 2016	Growth
79902639	Simvastatin	NEMATODE_COPAS1	Caenorhabditis elegans	NA	NA	AC50	NA	94.80276712007141	mg/L	Boyd et al. 2016	Boyd et al. 2016	Growth
106434	4-Chlorotoluene	NEMATODE_COPAS1	Caenorhabditis elegans	NA	NA	AC50	NA	126.58	mg/L	Boyd et al. 2016	Boyd et al. 2016	Growth
66441234	Fenoxaprop-ethyl	NEMATODE_COPAS1	Caenorhabditis elegans	NA	NA	AC50	NA	27.609714338758195	mg/L	Boyd et al. 2016	Boyd et al. 2016	Growth
6915157	Malic acid	NEMATODE_COPAS1	Caenorhabditis elegans	NA	NA	AC50	NA	134.087	mg/L	Boyd et al. 2016	Boyd et al. 2016	Growth
88671890	Myclobutanil	NEMATODE_COPAS1	Caenorhabditis elegans	NA	NA	AC50	NA	75.1825	mg/L	Boyd et al. 2016	Boyd et al. 2016	Growth
77781	Dimethyl sulfate	NEMATODE_COPAS1	Caenorhabditis elegans	NA	NA	AC50	NA	7.762579092947599	mg/L	Boyd et al. 2016	Boyd et al. 2016	Growth
149304	2-Mercaptobenzothiazole	NEMATODE_COPAS1	Caenorhabditis elegans	NA	NA	AC50	NA	167.24	mg/L	Boyd et al. 2016	Boyd et al. 2016	Growth
23422539	Formetanate hydrochloride	NEMATODE_COPAS1	Caenorhabditis elegans	NA	NA	AC50	NA	16.185	mg/L	Boyd et al. 2016	Boyd et al. 2016	Growth
3871996	Potassium perfluorohexanesulfonate	NEMATODE_COPAS1	Caenorhabditis elegans	NA	NA	AC50	NA	438.2	mg/L	Boyd et al. 2016	Boyd et al. 2016	Growth
88584	2,5-Di-tert-butylbenzene-1,4-diol	NEMATODE_COPAS1	Caenorhabditis elegans	NA	NA	AC50	NA	25.0648	mg/L	Boyd et al. 2016	Boyd et al. 2016	Growth
119619	Benzophenone	NEMATODE_COPAS1	Caenorhabditis elegans	NA	NA	AC50	NA	38.052	mg/L	Boyd et al. 2016	Boyd et al. 2016	Growth
79983714	Hexaconazole	NEMATODE_COPAS1	Caenorhabditis elegans	NA	NA	AC50	NA	26.4681	mg/L	Boyd et al. 2016	Boyd et al. 2016	Growth
64675	Ethyl sulfate (Et2SO4)	NEMATODE_COPAS1	Caenorhabditis elegans	NA	NA	AC50	NA	8.47763	mg/L	Boyd et al. 2016	Boyd et al. 2016	Growth
375859	Perfluoroheptanoic acid	NEMATODE_COPAS1	Caenorhabditis elegans	NA	NA	AC50	NA	364.06198256143017	mg/L	Boyd et al. 2016	Boyd et al. 2016	Growth
80844071	Etofenprox	NEMATODE_COPAS1	Caenorhabditis elegans	NA	NA	AC50	NA	19.66647372396528	mg/L	Boyd et al. 2016	Boyd et al. 2016	Growth
141517217	Trifloxystrobin	NEMATODE_COPAS1	Caenorhabditis elegans	NA	NA	AC50	NA	37.09628119470288	mg/L	Boyd et al. 2016	Boyd et al. 2016	Growth
2451629	Tris(2,3-epoxypropyl)isocyanurate	NEMATODE_COPAS1	Caenorhabditis elegans	NA	NA	AC50	NA	297.267	mg/L	Boyd et al. 2016	Boyd et al. 2016	Growth
54115	(-)-Nicotine	NEMATODE_COPAS1	Caenorhabditis elegans	NA	NA	AC50	NA	162.236	mg/L	Boyd et al. 2016	Boyd et al. 2016	Growth
24602866	2,6-Dimethyl-4-tridecylmorpholine	NEMATODE_COPAS1	Caenorhabditis elegans	NA	NA	AC50	NA	51.88671450627171	mg/L	Boyd et al. 2016	Boyd et al. 2016	Growth
1861321	Chlorthal-dimethyl	NEMATODE_COPAS1	Caenorhabditis elegans	NA	NA	AC50	NA	331.95000000000005	mg/L	Boyd et al. 2016	Boyd et al. 2016	Growth
298022	Phorate	NEMATODE_COPAS1	Caenorhabditis elegans	NA	NA	AC50	NA	260.36	mg/L	Boyd et al. 2016	Boyd et al. 2016	Growth
77407	Bisphenol B	NEMATODE_COPAS1	Caenorhabditis elegans	NA	NA	AC50	NA	21.110488037143543	mg/L	Boyd et al. 2016	Boyd et al. 2016	Growth
179465715	CJ-013790	NEMATODE_COPAS1	Caenorhabditis elegans	NA	NA	AC50	NA	25.104843667423538	mg/L	Boyd et al. 2016	Boyd et al. 2016	Growth
120116883	4-Chloro-2-cyano-N,N-dimethyl-5-(4-methylphenyl)-1H-imidazole-1-sulfonamide	NEMATODE_COPAS1	Caenorhabditis elegans	NA	NA	AC50	NA	19.652833232641196	mg/L	Boyd et al. 2016	Boyd et al. 2016	Growth
149062759	1,3-Dichloro-6,7,8,9,10,12-hexahydroazepino[2,1-b]quinazoline hydrochloride (1:1)	NEMATODE_COPAS1	Caenorhabditis elegans	NA	NA	AC50	NA	82.2557	mg/L	Boyd et al. 2016	Boyd et al. 2016	Growth
1563662	Carbofuran	NEMATODE_COPAS1	Caenorhabditis elegans	NA	NA	AC50	NA	43.7793	mg/L	Boyd et al. 2016	Boyd et al. 2016	Growth
101611	4,4'-Methylenebis(N,N-dimethylaniline)	NEMATODE_COPAS1	Caenorhabditis elegans	NA	NA	AC50	NA	16.86882131536056	mg/L	Boyd et al. 2016	Boyd et al. 2016	Growth
85532758	1-(2-Chlorophenyl)-N-methyl-N-(1-methylpropyl)-3-isoquinolinecarboxamide	NEMATODE_COPAS1	Caenorhabditis elegans	NA	NA	AC50	NA	33.5997	mg/L	Boyd et al. 2016	Boyd et al. 2016	Growth
121755	Malathion	NEMATODE_COPAS1	Caenorhabditis elegans	NA	NA	AC50	NA	188.42233655116004	mg/L	Boyd et al. 2016	Boyd et al. 2016	Growth
84695	Diisobutyl phthalate	NEMATODE_COPAS1	Caenorhabditis elegans	NA	NA	AC50	NA	26.808401108059762	mg/L	Boyd et al. 2016	Boyd et al. 2016	Growth
141048	Diisobutyl adipate	NEMATODE_COPAS1	Caenorhabditis elegans	NA	NA	AC50	NA	13.8483	mg/L	Boyd et al. 2016	Boyd et al. 2016	Growth
7696120	Tetramethrin	NEMATODE_COPAS1	Caenorhabditis elegans	NA	NA	AC50	NA	26.053769140576723	mg/L	Boyd et al. 2016	Boyd et al. 2016	Growth
528290	1,2-Dinitrobenzene	NEMATODE_COPAS1	Caenorhabditis elegans	NA	NA	AC50	NA	18.7508	mg/L	Boyd et al. 2016	Boyd et al. 2016	Growth
4098719	Isophorone diisocyanate	NEMATODE_COPAS1	Caenorhabditis elegans	NA	NA	AC50	NA	45.2066	mg/L	Boyd et al. 2016	Boyd et al. 2016	Growth
186392654	Ingliforib	NEMATODE_COPAS1	Caenorhabditis elegans	NA	NA	AC50	NA	457.91	mg/L	Boyd et al. 2016	Boyd et al. 2016	Growth
439687691	Nelivaptan	NEMATODE_COPAS1	Caenorhabditis elegans	NA	NA	AC50	NA	630.11	mg/L	Boyd et al. 2016	Boyd et al. 2016	Growth
99547	3,4-Dichloronitrobenzene	NEMATODE_COPAS1	Caenorhabditis elegans	NA	NA	AC50	NA	21.387394406400002	mg/L	Boyd et al. 2016	Boyd et al. 2016	Growth
97778	Tetraethylthiuram disulfide	NEMATODE_COPAS1	Caenorhabditis elegans	NA	NA	AC50	NA	59.309208136584004	mg/L	Boyd et al. 2016	Boyd et al. 2016	Growth
15299997	Napropamide	NEMATODE_COPAS1	Caenorhabditis elegans	NA	NA	AC50	NA	26.4107	mg/L	Boyd et al. 2016	Boyd et al. 2016	Growth
68694111	Triflumizole	NEMATODE_COPAS1	Caenorhabditis elegans	NA	NA	AC50	NA	7.38034	mg/L	Boyd et al. 2016	Boyd et al. 2016	Growth
1260179	Carminic acid	NEMATODE_COPAS1	Caenorhabditis elegans	NA	NA	AC50	NA	56.6039	mg/L	Boyd et al. 2016	Boyd et al. 2016	Growth
87546187	Flumiclorac-pentyl	NEMATODE_COPAS1	Caenorhabditis elegans	NA	NA	AC50	NA	86.0855	mg/L	Boyd et al. 2016	Boyd et al. 2016	Growth
2058460	Oxytetracycline hydrochloride	NEMATODE_COPAS1	Caenorhabditis elegans	NA	NA	AC50	NA	40.44610354025399	mg/L	Boyd et al. 2016	Boyd et al. 2016	Growth
335671	Perfluorooctanoic acid	NEMATODE_COPAS1	Caenorhabditis elegans	NA	NA	AC50	NA	24.9122	mg/L	Boyd et al. 2016	Boyd et al. 2016	Growth
110488705	Dimethomorph	NEMATODE_COPAS1	Caenorhabditis elegans	NA	NA	AC50	NA	45.4892	mg/L	Boyd et al. 2016	Boyd et al. 2016	Growth
59756604	1-Methyl-3-phenyl-5-(3-(trifluoromethyl)phenyl)-4-pyridone	NEMATODE_COPAS1	Caenorhabditis elegans	NA	NA	AC50	NA	17.121470690808124	mg/L	Boyd et al. 2016	Boyd et al. 2016	Growth
88857	Dinoseb	NEMATODE_COPAS1	Caenorhabditis elegans	NA	NA	AC50	NA	81.9587	mg/L	Boyd et al. 2016	Boyd et al. 2016	Growth
60548	Tetracycline	NEMATODE_COPAS1	Caenorhabditis elegans	NA	NA	AC50	NA	45.781453958659995	mg/L	Boyd et al. 2016	Boyd et al. 2016	Growth
330552	Linuron	NEMATODE_COPAS1	Caenorhabditis elegans	NA	NA	AC50	NA	25.8159	mg/L	Boyd et al. 2016	Boyd et al. 2016	Growth
599644	4-Cumylphenol	NEMATODE_COPAS1	Caenorhabditis elegans	NA	NA	AC50	NA	23.3592	mg/L	Boyd et al. 2016	Boyd et al. 2016	Growth
55406536	3-Iodo-2-propynyl-N-butylcarbamate	NEMATODE_COPAS1	Caenorhabditis elegans	NA	NA	AC50	NA	28.4087	mg/L	Boyd et al. 2016	Boyd et al. 2016	Growth
78587050	Hexythiazox	NEMATODE_COPAS1	Caenorhabditis elegans	NA	NA	AC50	NA	43.112453867384005	mg/L	Boyd et al. 2016	Boyd et al. 2016	Growth
53032	Prednisone	NEMATODE_COPAS1	Caenorhabditis elegans	NA	NA	AC50	NA	18.767539116126542	mg/L	Boyd et al. 2016	Boyd et al. 2016	Growth
131341861	Fludioxonil	NEMATODE_COPAS1	Caenorhabditis elegans	NA	NA	AC50	NA	25.0131	mg/L	Boyd et al. 2016	Boyd et al. 2016	Growth
117793	2-Aminoanthraquinone	NEMATODE_COPAS1	Caenorhabditis elegans	NA	NA	AC50	NA	12.02203118693548	mg/L	Boyd et al. 2016	Boyd et al. 2016	Growth
57966957	Cymoxanil	NEMATODE_COPAS1	Caenorhabditis elegans	NA	NA	AC50	NA	47.9575	mg/L	Boyd et al. 2016	Boyd et al. 2016	Growth
79241466	Fuazifop-P-butyl	NEMATODE_COPAS1	Caenorhabditis elegans	NA	NA	AC50	NA	37.82785346159094	mg/L	Boyd et al. 2016	Boyd et al. 2016	Growth
69806504	Fluazifop-butyl	NEMATODE_COPAS1	Caenorhabditis elegans	NA	NA	AC50	NA	73.28882209020391	mg/L	Boyd et al. 2016	Boyd et al. 2016	Growth
5598130	Chlorpyrifos-methyl	NEMATODE_COPAS1	Caenorhabditis elegans	NA	NA	AC50	NA	31.2255	mg/L	Boyd et al. 2016	Boyd et al. 2016	Growth
83794	Rotenone	NEMATODE_COPAS1	Caenorhabditis elegans	NA	NA	AC50	NA	71.217	mg/L	Boyd et al. 2016	Boyd et al. 2016	Growth
5902512	Terbacil	NEMATODE_COPAS1	Caenorhabditis elegans	NA	NA	AC50	NA	216.67	mg/L	Boyd et al. 2016	Boyd et al. 2016	Growth
69377817	Fluroxypyr	NEMATODE_COPAS1	Caenorhabditis elegans	NA	NA	AC50	NA	64.53360183835801	mg/L	Boyd et al. 2016	Boyd et al. 2016	Growth
118134308	Spiroxamine	NEMATODE_COPAS1	Caenorhabditis elegans	NA	NA	AC50	NA	54.81502194428369	mg/L	Boyd et al. 2016	Boyd et al. 2016	Growth
1897456	Chlorothalonil	NEMATODE_COPAS1	Caenorhabditis elegans	NA	NA	AC50	NA	51.2158	mg/L	Boyd et al. 2016	Boyd et al. 2016	Growth
102272	N-Ethyl-3-methylaniline	NEMATODE_COPAS1	Caenorhabditis elegans	NA	NA	AC50	NA	0.9964974006450601	mg/L	Boyd et al. 2016	Boyd et al. 2016	Growth
77485	1,3-Dibromo-5,5-dimethylhydantoin	NEMATODE_COPAS1	Caenorhabditis elegans	NA	NA	AC50	NA	134.6354336197354	mg/L	Boyd et al. 2016	Boyd et al. 2016	Growth
149979419	Tepraloxydim	NEMATODE_COPAS1	Caenorhabditis elegans	NA	NA	AC50	NA	340.92125984878794	mg/L	Boyd et al. 2016	Boyd et al. 2016	Growth
230954093	CP-544439	NEMATODE_COPAS1	Caenorhabditis elegans	NA	NA	AC50	NA	123.923	mg/L	Boyd et al. 2016	Boyd et al. 2016	Growth
478149530	(R)-N-(Quinuclidin-3-yl)furo(2,3-C)pyridine-5-carboxamide	NEMATODE_COPAS1	Caenorhabditis elegans	NA	NA	AC50	NA	271.32	mg/L	Boyd et al. 2016	Boyd et al. 2016	Growth
501027492	PD-0333941	NEMATODE_COPAS1	Caenorhabditis elegans	NA	NA	AC50	NA	390.439	mg/L	Boyd et al. 2016	Boyd et al. 2016	Growth
249296433	CJ-013610	NEMATODE_COPAS1	Caenorhabditis elegans	NA	NA	AC50	NA	287.67087101036896	mg/L	Boyd et al. 2016	Boyd et al. 2016	Growth
261947380	CP-532623	NEMATODE_COPAS1	Caenorhabditis elegans	NA	NA	AC50	NA	598.51	mg/L	Boyd et al. 2016	Boyd et al. 2016	Growth
402910274	UK-416244	NEMATODE_COPAS1	Caenorhabditis elegans	NA	NA	AC50	NA	125.86477585577202	mg/L	Boyd et al. 2016	Boyd et al. 2016	Growth
2675776	Chloroneb	NEMATODE_COPAS1	Caenorhabditis elegans	NA	NA	AC50	NA	44.023401850344996	mg/L	Boyd et al. 2016	Boyd et al. 2016	Growth
2432873	Dioctyl sebacate	NEMATODE_COPAS1	Caenorhabditis elegans	NA	NA	AC50	NA	16.72124848440596	mg/L	Boyd et al. 2016	Boyd et al. 2016	Growth
112492	Triethylene glycol dimethyl ether	NEMATODE_COPAS1	Caenorhabditis elegans	NA	NA	AC50	NA	178.22800000000004	mg/L	Boyd et al. 2016	Boyd et al. 2016	Growth
253450098	Besonprodil	NEMATODE_COPAS1	Caenorhabditis elegans	NA	NA	AC50	NA	136.664	mg/L	Boyd et al. 2016	Boyd et al. 2016	Growth
10453868	Resmethrin	NEMATODE_COPAS1	Caenorhabditis elegans	NA	NA	AC50	NA	80.1686	mg/L	Boyd et al. 2016	Boyd et al. 2016	Growth
66230044	Es-fenvalerate	NEMATODE_COPAS1	Caenorhabditis elegans	NA	NA	AC50	NA	419.9100000000001	mg/L	Boyd et al. 2016	Boyd et al. 2016	Growth
43121433	Triadimefon	NEMATODE_COPAS1	Caenorhabditis elegans	NA	NA	AC50	NA	293.745	mg/L	Boyd et al. 2016	Boyd et al. 2016	Growth
111820	Methyl dodecanoate	NEMATODE_COPAS1	Caenorhabditis elegans	NA	NA	AC50	NA	52.291355042019305	mg/L	Boyd et al. 2016	Boyd et al. 2016	Growth
112389	10-Undecenoic acid	NEMATODE_COPAS1	Caenorhabditis elegans	NA	NA	AC50	NA	184.279	mg/L	Boyd et al. 2016	Boyd et al. 2016	Growth
139139	Nitrilotriacetic acid	NEMATODE_COPAS1	Caenorhabditis elegans	NA	NA	AC50	NA	53.4895	mg/L	Boyd et al. 2016	Boyd et al. 2016	Growth
3033770	Glycidyl trimethylammonium chloride	NEMATODE_COPAS1	Caenorhabditis elegans	NA	NA	AC50	NA	0.0864222	mg/L	Boyd et al. 2016	Boyd et al. 2016	Growth
90948	Bis(4-(dimethylamino)phenyl)methanone	NEMATODE_COPAS1	Caenorhabditis elegans	NA	NA	AC50	NA	268.35999954378804	mg/L	Boyd et al. 2016	Boyd et al. 2016	Growth
4455269	N-Methyldioctylamine	NEMATODE_COPAS1	Caenorhabditis elegans	NA	NA	AC50	NA	46.48831748496399	mg/L	Boyd et al. 2016	Boyd et al. 2016	Growth
54853	Isoniazid	NEMATODE_COPAS1	Caenorhabditis elegans	NA	NA	AC50	NA	0.20796759678868199	mg/L	Boyd et al. 2016	Boyd et al. 2016	Growth
121006	2-tert-Butyl-4-methoxyphenol	NEMATODE_COPAS1	Caenorhabditis elegans	NA	NA	AC50	NA	107.77021904889983	mg/L	Boyd et al. 2016	Boyd et al. 2016	Growth
181274157	Propoxycarbazone-sodium	NEMATODE_COPAS1	Caenorhabditis elegans	NA	NA	AC50	NA	88.379	mg/L	Boyd et al. 2016	Boyd et al. 2016	Growth
8018017	Mancozeb	NEMATODE_COPAS1	Caenorhabditis elegans	NA	NA	AC50	NA	351.78023232233994	mg/L	Boyd et al. 2016	Boyd et al. 2016	Growth
22781233	Bendiocarb	NEMATODE_COPAS1	Caenorhabditis elegans	NA	NA	AC50	NA	78.18508281601042	mg/L	Boyd et al. 2016	Boyd et al. 2016	Growth
105873	Geranyl acetate	NEMATODE_COPAS1	Caenorhabditis elegans	NA	NA	AC50	NA	196.29	mg/L	Boyd et al. 2016	Boyd et al. 2016	Growth
929601092	SR58611	NEMATODE_COPAS1	Caenorhabditis elegans	NA	NA	AC50	NA	440.36	mg/L	Boyd et al. 2016	Boyd et al. 2016	Growth
184653847	Carabersat	NEMATODE_COPAS1	Caenorhabditis elegans	NA	NA	AC50	NA	45.2716	mg/L	Boyd et al. 2016	Boyd et al. 2016	Growth
668981020	CP-863187	NEMATODE_COPAS1	Caenorhabditis elegans	NA	NA	AC50	NA	340.334	mg/L	Boyd et al. 2016	Boyd et al. 2016	Growth
81812	Warfarin	NEMATODE_COPAS1	Caenorhabditis elegans	NA	NA	AC50	NA	257.93874864449737	mg/L	Boyd et al. 2016	Boyd et al. 2016	Growth
84753	Dihexyl phthalate	NEMATODE_COPAS1	Caenorhabditis elegans	NA	NA	AC50	NA	334.456	mg/L	Boyd et al. 2016	Boyd et al. 2016	Growth
80466	4-(2-Methylbutan-2-yl)phenol	NEMATODE_COPAS1	Caenorhabditis elegans	NA	NA	AC50	NA	33.2089	mg/L	Boyd et al. 2016	Boyd et al. 2016	Growth
106252	(Z)-Nerol	NEMATODE_COPAS1	Caenorhabditis elegans	NA	NA	AC50	NA	154.25300000000001	mg/L	Boyd et al. 2016	Boyd et al. 2016	Growth
709988	N-(3,4-Dichlorophenyl)propanamide	NEMATODE_COPAS1	Caenorhabditis elegans	NA	NA	AC50	NA	44.687650070416005	mg/L	Boyd et al. 2016	Boyd et al. 2016	Growth
78637	2,5-Dimethyl-2,5-di-(tert-butylperoxy)hexane	NEMATODE_COPAS1	Caenorhabditis elegans	NA	NA	AC50	NA	53.62306729921681	mg/L	Boyd et al. 2016	Boyd et al. 2016	Growth
199119589	Trifloxysulfuron-sodium	NEMATODE_COPAS1	Caenorhabditis elegans	NA	NA	AC50	NA	89.8082	mg/L	Boyd et al. 2016	Boyd et al. 2016	Growth
110235477	Mepanipyrim	NEMATODE_COPAS1	Caenorhabditis elegans	NA	NA	AC50	NA	103.9241546412811	mg/L	Boyd et al. 2016	Boyd et al. 2016	Growth
584134	4-Amino-1,2,4-triazole	NEMATODE_COPAS1	Caenorhabditis elegans	NA	NA	AC50	NA	84.082	mg/L	Boyd et al. 2016	Boyd et al. 2016	Growth
822060	1,6-Diisocyanatohexane	NEMATODE_COPAS1	Caenorhabditis elegans	NA	NA	AC50	NA	35.5135	mg/L	Boyd et al. 2016	Boyd et al. 2016	Growth
532274	2-Chloroacetophenone	NEMATODE_COPAS1	Caenorhabditis elegans	NA	NA	AC50	NA	37.059	mg/L	Boyd et al. 2016	Boyd et al. 2016	Growth
124049	Hexanedioic acid	NEMATODE_COPAS1	Caenorhabditis elegans	NA	NA	AC50	NA	146.142	mg/L	Boyd et al. 2016	Boyd et al. 2016	Growth
106229	Citronellol	NEMATODE_COPAS1	Caenorhabditis elegans	NA	NA	AC50	NA	156.269	mg/L	Boyd et al. 2016	Boyd et al. 2016	Growth
51285	2,4-Dinitrophenol	NEMATODE_COPAS1	Caenorhabditis elegans	NA	NA	AC50	NA	184.107	mg/L	Boyd et al. 2016	Boyd et al. 2016	Growth
627930	Dimethyl adipate	NEMATODE_COPAS1	Caenorhabditis elegans	NA	NA	AC50	NA	174.196	mg/L	Boyd et al. 2016	Boyd et al. 2016	Growth
131983727	Triticonazole	NEMATODE_COPAS1	Caenorhabditis elegans	NA	NA	AC50	NA	38.2125	mg/L	Boyd et al. 2016	Boyd et al. 2016	Growth
120821	1,2,4-Trichlorobenzene	NEMATODE_COPAS1	Caenorhabditis elegans	NA	NA	AC50	NA	33.8167	mg/L	Boyd et al. 2016	Boyd et al. 2016	Growth
1143380	Anthralin	NEMATODE_COPAS1	Caenorhabditis elegans	NA	NA	AC50	NA	42.6937	mg/L	Boyd et al. 2016	Boyd et al. 2016	Growth
56815	Glycerol	NEMATODE_COPAS1	Caenorhabditis elegans	NA	NA	AC50	NA	92.09399998158118	mg/L	Boyd et al. 2016	Boyd et al. 2016	Growth
7287196	Prometryn	NEMATODE_COPAS1	Caenorhabditis elegans	NA	NA	AC50	NA	90.5544	mg/L	Boyd et al. 2016	Boyd et al. 2016	Growth
80057	Bisphenol A	NEMATODE_COPAS1	Caenorhabditis elegans	NA	NA	AC50	NA	60.95139735626971	mg/L	Boyd et al. 2016	Boyd et al. 2016	Growth
34014181	Tebuthiuron	NEMATODE_COPAS1	Caenorhabditis elegans	NA	NA	AC50	NA	29.493318470720993	mg/L	Boyd et al. 2016	Boyd et al. 2016	Growth
65236	Pyridoxine	NEMATODE_COPAS1	Caenorhabditis elegans	NA	NA	AC50	NA	169.18	mg/L	Boyd et al. 2016	Boyd et al. 2016	Growth
101804	4,4'-Oxydianiline	NEMATODE_COPAS1	Caenorhabditis elegans	NA	NA	AC50	NA	200.24100000000004	mg/L	Boyd et al. 2016	Boyd et al. 2016	Growth
98077	Benzotrichloride	NEMATODE_COPAS1	Caenorhabditis elegans	NA	NA	AC50	NA	51.1753	mg/L	Boyd et al. 2016	Boyd et al. 2016	Growth
55219653	Triadimenol	NEMATODE_COPAS1	Caenorhabditis elegans	NA	NA	AC50	NA	295.77	mg/L	Boyd et al. 2016	Boyd et al. 2016	Growth
87694	L-Tartaric acid	NEMATODE_COPAS1	Caenorhabditis elegans	NA	NA	AC50	NA	42.0953	mg/L	Boyd et al. 2016	Boyd et al. 2016	Growth
90437	2-Phenylphenol	NEMATODE_COPAS1	Caenorhabditis elegans	NA	NA	AC50	NA	30.469664929265704	mg/L	Boyd et al. 2016	Boyd et al. 2016	Growth
57830	Progesterone	NEMATODE_COPAS1	Caenorhabditis elegans	NA	NA	AC50	NA	314.4689999685531	mg/L	Boyd et al. 2016	Boyd et al. 2016	Growth
94268	Butylparaben	NEMATODE_COPAS1	Caenorhabditis elegans	NA	NA	AC50	NA	19.972469464066997	mg/L	Boyd et al. 2016	Boyd et al. 2016	Growth
81406373	Fluroxypyr-meptyl	NEMATODE_COPAS1	Caenorhabditis elegans	NA	NA	AC50	NA	67.7744	mg/L	Boyd et al. 2016	Boyd et al. 2016	Growth
131860338	Azoxystrobin	NEMATODE_COPAS1	Caenorhabditis elegans	NA	NA	AC50	NA	403.394	mg/L	Boyd et al. 2016	Boyd et al. 2016	Growth
1582098	Trifluralin	NEMATODE_COPAS1	Caenorhabditis elegans	NA	NA	AC50	NA	17.776695295545814	mg/L	Boyd et al. 2016	Boyd et al. 2016	Growth
188489078	Flufenpyr-ethyl	NEMATODE_COPAS1	Caenorhabditis elegans	NA	NA	AC50	NA	140.637	mg/L	Boyd et al. 2016	Boyd et al. 2016	Growth
50657	5-Chloro-N-(2-chloro-4-nitrophenyl)-2-hydroxybenzamide	NEMATODE_COPAS1	Caenorhabditis elegans	NA	NA	AC50	NA	32.257679937561605	mg/L	Boyd et al. 2016	Boyd et al. 2016	Growth
7378996	N,N-Dimethyloctylamine	NEMATODE_COPAS1	Caenorhabditis elegans	NA	NA	AC50	NA	157.3009999213495	mg/L	Boyd et al. 2016	Boyd et al. 2016	Growth
220860504	CP-457920	NEMATODE_COPAS1	Caenorhabditis elegans	NA	NA	AC50	NA	200.47215846025438	mg/L	Boyd et al. 2016	Boyd et al. 2016	Growth
368832422	CP-728663	NEMATODE_COPAS1	Caenorhabditis elegans	NA	NA	AC50	NA	419.569	mg/L	Boyd et al. 2016	Boyd et al. 2016	Growth
87820880	Tralkoxydim	NEMATODE_COPAS1	Caenorhabditis elegans	NA	NA	AC50	NA	36.0003	mg/L	Boyd et al. 2016	Boyd et al. 2016	Growth
63058	4-Androstene-3,17-dione	NEMATODE_COPAS1	Caenorhabditis elegans	NA	NA	AC50	NA	286.415	mg/L	Boyd et al. 2016	Boyd et al. 2016	Growth
23031369	Prallethrin	NEMATODE_COPAS1	Caenorhabditis elegans	NA	NA	AC50	NA	56.4679	mg/L	Boyd et al. 2016	Boyd et al. 2016	Growth
82688	Fartox	NEMATODE_COPAS1	Caenorhabditis elegans	NA	NA	AC50	NA	57.2659	mg/L	Boyd et al. 2016	Boyd et al. 2016	Growth
51235042	Hexazinone	NEMATODE_COPAS1	Caenorhabditis elegans	NA	NA	AC50	NA	27.405284333928606	mg/L	Boyd et al. 2016	Boyd et al. 2016	Growth
122836355	Sulfentrazone	NEMATODE_COPAS1	Caenorhabditis elegans	NA	NA	AC50	NA	41.9911	mg/L	Boyd et al. 2016	Boyd et al. 2016	Growth
50282	17beta-Estradiol	NEMATODE_COPAS1	Caenorhabditis elegans	NA	NA	AC50	NA	51.091248304900795	mg/L	Boyd et al. 2016	Boyd et al. 2016	Growth
92524	Biphenyl	NEMATODE_COPAS1	Caenorhabditis elegans	NA	NA	AC50	NA	25.307943161024397	mg/L	Boyd et al. 2016	Boyd et al. 2016	Growth
89043	Tri-n-octyl trimellitate	NEMATODE_COPAS1	Caenorhabditis elegans	NA	NA	AC50	NA	246.35279952095908	mg/L	Boyd et al. 2016	Boyd et al. 2016	Growth
27178161	Diisodecyl hexanedioate	NEMATODE_COPAS1	Caenorhabditis elegans	NA	NA	AC50	NA	166.15766148704077	mg/L	Boyd et al. 2016	Boyd et al. 2016	Growth
139149556	SB202235	NEMATODE_COPAS1	Caenorhabditis elegans	NA	NA	AC50	NA	300.314	mg/L	Boyd et al. 2016	Boyd et al. 2016	Growth
486566	Cotinine	NEMATODE_COPAS1	Caenorhabditis elegans	NA	NA	AC50	NA	176.2189977972625	mg/L	Boyd et al. 2016	Boyd et al. 2016	Growth
290352282	CP-634384	NEMATODE_COPAS1	Caenorhabditis elegans	NA	NA	AC50	NA	341.363	mg/L	Boyd et al. 2016	Boyd et al. 2016	Growth
6153646	Oxytetracycline dihydrate	NEMATODE_COPAS1	Caenorhabditis elegans	NA	NA	AC50	NA	263.8149771667289	mg/L	Boyd et al. 2016	Boyd et al. 2016	Growth
126833178	Fenhexamid	NEMATODE_COPAS1	Caenorhabditis elegans	NA	NA	AC50	NA	33.969	mg/L	Boyd et al. 2016	Boyd et al. 2016	Growth
113734182	CP-114271	NEMATODE_COPAS1	Caenorhabditis elegans	NA	NA	AC50	NA	139.527	mg/L	Boyd et al. 2016	Boyd et al. 2016	Growth
145733	Endothal	NEMATODE_COPAS1	Caenorhabditis elegans	NA	NA	AC50	NA	186.1629999813837	mg/L	Boyd et al. 2016	Boyd et al. 2016	Growth
95807	2,4-Diaminotoluene	NEMATODE_COPAS1	Caenorhabditis elegans	NA	NA	AC50	NA	122.17100000000002	mg/L	Boyd et al. 2016	Boyd et al. 2016	Growth
647427	Fluorotelomer alcohol 6:2	NEMATODE_COPAS1	Caenorhabditis elegans	NA	NA	AC50	NA	364.106	mg/L	Boyd et al. 2016	Boyd et al. 2016	Growth
103231	Bis(2-ethylhexyl)hexanedioate	NEMATODE_COPAS1	Caenorhabditis elegans	NA	NA	AC50	NA	370.574	mg/L	Boyd et al. 2016	Boyd et al. 2016	Growth
1095905	Methadone hydrochloride	NEMATODE_COPAS1	Caenorhabditis elegans	NA	NA	AC50	NA	345.91	mg/L	Boyd et al. 2016	Boyd et al. 2016	Growth
461023632	Aplaviroc hydrochloride	NEMATODE_COPAS1	Caenorhabditis elegans	NA	NA	AC50	NA	614.18	mg/L	Boyd et al. 2016	Boyd et al. 2016	Growth
57307	Phenobarbital sodium	NEMATODE_COPAS1	Caenorhabditis elegans	NA	NA	AC50	NA	254.22099966951274	mg/L	Boyd et al. 2016	Boyd et al. 2016	Growth
88062	2,4,6-Trichlorophenol	NEMATODE_COPAS1	Caenorhabditis elegans	NA	NA	AC50	NA	197.44	mg/L	Boyd et al. 2016	Boyd et al. 2016	Growth
147240	Diphenhydramine hydrochloride	NEMATODE_COPAS1	Caenorhabditis elegans	NA	NA	AC50	NA	168.228	mg/L	Boyd et al. 2016	Boyd et al. 2016	Growth
104206828	Mesotrione	NEMATODE_COPAS1	Caenorhabditis elegans	NA	NA	AC50	NA	36.2298	mg/L	Boyd et al. 2016	Boyd et al. 2016	Growth
77098	Phenolphthalein	NEMATODE_COPAS1	Caenorhabditis elegans	NA	NA	AC50	NA	318.328	mg/L	Boyd et al. 2016	Boyd et al. 2016	Growth
862243296	AVE9423	NEMATODE_COPAS1	Caenorhabditis elegans	NA	NA	AC50	NA	387.268	mg/L	Boyd et al. 2016	Boyd et al. 2016	Growth
446720	Genistein	NEMATODE_COPAS1	Caenorhabditis elegans	NA	NA	AC50	NA	124.58769150744001	mg/L	Boyd et al. 2016	Boyd et al. 2016	Growth
200940234	SB243213A	NEMATODE_COPAS1	Caenorhabditis elegans	NA	NA	AC50	NA	464.87	mg/L	Boyd et al. 2016	Boyd et al. 2016	Growth
111115	Methyl octanoate	NEMATODE_COPAS1	Caenorhabditis elegans	NA	NA	AC50	NA	158.24099979428672	mg/L	Boyd et al. 2016	Boyd et al. 2016	Growth
6624733	Pentane-1,5-diyl dibenzoate	NEMATODE_COPAS1	Caenorhabditis elegans	NA	NA	AC50	NA	64.84682031642001	mg/L	Boyd et al. 2016	Boyd et al. 2016	Growth
111148	Heptanoic acid	NEMATODE_COPAS1	Caenorhabditis elegans	NA	NA	AC50	NA	50.516	mg/L	Boyd et al. 2016	Boyd et al. 2016	Growth
23564058	Thiophanate-methyl	NEMATODE_COPAS1	Caenorhabditis elegans	NA	NA	AC50	NA	342.39	mg/L	Boyd et al. 2016	Boyd et al. 2016	Growth
69327760	Buprofezin	NEMATODE_COPAS1	Caenorhabditis elegans	NA	NA	AC50	NA	55.192102859104004	mg/L	Boyd et al. 2016	Boyd et al. 2016	Growth
131179	Diallyl phthalate	NEMATODE_COPAS1	Caenorhabditis elegans	NA	NA	AC50	NA	246.26199997537378	mg/L	Boyd et al. 2016	Boyd et al. 2016	Growth
3811732	Sodium (2-pyridylthio)-N-oxide	NEMATODE_COPAS1	Caenorhabditis elegans	NA	NA	AC50	NA	149.14	mg/L	Boyd et al. 2016	Boyd et al. 2016	Growth
110054	Di-tert-butyl peroxide	NEMATODE_COPAS1	Caenorhabditis elegans	NA	NA	AC50	NA	146.23	mg/L	Boyd et al. 2016	Boyd et al. 2016	Growth
136458	Dipropyl 2,5-pyridinedicarboxylate	NEMATODE_COPAS1	Caenorhabditis elegans	NA	NA	AC50	NA	93.1004	mg/L	Boyd et al. 2016	Boyd et al. 2016	Growth
134203	Methyl 2-aminobenzoate	NEMATODE_COPAS1	Caenorhabditis elegans	NA	NA	AC50	NA	151.165	mg/L	Boyd et al. 2016	Boyd et al. 2016	Growth
2416946	2,3,6-Trimethylphenol	NEMATODE_COPAS1	Caenorhabditis elegans	NA	NA	AC50	NA	82.76704012121519	mg/L	Boyd et al. 2016	Boyd et al. 2016	Growth
3825261	Ammonium perfluorooctanoate	NEMATODE_COPAS1	Caenorhabditis elegans	NA	NA	AC50	NA	431.101	mg/L	Boyd et al. 2016	Boyd et al. 2016	Growth
55283686	Ethalfluralin	NEMATODE_COPAS1	Caenorhabditis elegans	NA	NA	AC50	NA	47.1106	mg/L	Boyd et al. 2016	Boyd et al. 2016	Growth
54626	Aminopterin	NEMATODE_COPAS1	Caenorhabditis elegans	NA	NA	AC50	NA	199.063	mg/L	Boyd et al. 2016	Boyd et al. 2016	Growth
334485	Decanoic acid	NEMATODE_COPAS1	Caenorhabditis elegans	NA	NA	AC50	NA	172.268	mg/L	Boyd et al. 2016	Boyd et al. 2016	Growth
4904614	1,5,9-Cyclododecatriene	NEMATODE_COPAS1	Caenorhabditis elegans	NA	NA	AC50	NA	51.094095628555216	mg/L	Boyd et al. 2016	Boyd et al. 2016	Growth
119368	Methyl salicylate	NEMATODE_COPAS1	Caenorhabditis elegans	NA	NA	AC50	NA	51.629511314370205	mg/L	Boyd et al. 2016	Boyd et al. 2016	Growth
36653824	1-Hexadecanol	NEMATODE_COPAS1	Caenorhabditis elegans	NA	NA	AC50	NA	242.447	mg/L	Boyd et al. 2016	Boyd et al. 2016	Growth
4449518	Cyclopamine	NEMATODE_COPAS1	Caenorhabditis elegans	NA	NA	AC50	NA	168.54	mg/L	Boyd et al. 2016	Boyd et al. 2016	Growth
120558	Diethylene glycol dibenzoate	NEMATODE_COPAS1	Caenorhabditis elegans	NA	NA	AC50	NA	0.23424801658064098	mg/L	Boyd et al. 2016	Boyd et al. 2016	Growth
148243	8-Hydroxyquinoline	NEMATODE_COPAS1	Caenorhabditis elegans	NA	NA	AC50	NA	145.161	mg/L	Boyd et al. 2016	Boyd et al. 2016	Growth
40487421	Pendimethalin	NEMATODE_COPAS1	Caenorhabditis elegans	NA	NA	AC50	NA	56.6468	mg/L	Boyd et al. 2016	Boyd et al. 2016	Growth
864283487	GSK232420A	NEMATODE_COPAS1	Caenorhabditis elegans	NA	NA	AC50	NA	102.988	mg/L	Boyd et al. 2016	Boyd et al. 2016	Growth
473289622	Ilepatril	NEMATODE_COPAS1	Caenorhabditis elegans	NA	NA	AC50	NA	432.54	mg/L	Boyd et al. 2016	Boyd et al. 2016	Growth
106467	1,4-Dichlorobenzene	NEMATODE_COPAS1	Caenorhabditis elegans	NA	NA	AC50	NA	147	mg/L	Boyd et al. 2016	Boyd et al. 2016	Growth
446866	Azathioprine	NEMATODE_COPAS1	Caenorhabditis elegans	NA	NA	AC50	NA	98.0791	mg/L	Boyd et al. 2016	Boyd et al. 2016	Growth
161326347	Fenamidone	NEMATODE_COPAS1	Caenorhabditis elegans	NA	NA	AC50	NA	32.5604	mg/L	Boyd et al. 2016	Boyd et al. 2016	Growth
120616	Dimethyl terephthalate	NEMATODE_COPAS1	Caenorhabditis elegans	NA	NA	AC50	NA	52.442033538333206	mg/L	Boyd et al. 2016	Boyd et al. 2016	Growth
194098254	CP-409092	NEMATODE_COPAS1	Caenorhabditis elegans	NA	NA	AC50	NA	59.5531	mg/L	Boyd et al. 2016	Boyd et al. 2016	Growth
67209	Nitrofurantoin	NEMATODE_COPAS1	Caenorhabditis elegans	NA	NA	AC50	NA	151.4472054889371	mg/L	Boyd et al. 2016	Boyd et al. 2016	Growth
34590948	Dipropylene glycol monomethyl ether	NEMATODE_COPAS1	Caenorhabditis elegans	NA	NA	AC50	NA	148.202	mg/L	Boyd et al. 2016	Boyd et al. 2016	Growth
189003927	Trelanserin	NEMATODE_COPAS1	Caenorhabditis elegans	NA	NA	AC50	NA	465.55	mg/L	Boyd et al. 2016	Boyd et al. 2016	Growth
344930956	SSR69071	NEMATODE_COPAS1	Caenorhabditis elegans	NA	NA	AC50	NA	556.6299997216851	mg/L	Boyd et al. 2016	Boyd et al. 2016	Growth
142459583	Flufenacet	NEMATODE_COPAS1	Caenorhabditis elegans	NA	NA	AC50	NA	7.816296275835299	mg/L	Boyd et al. 2016	Boyd et al. 2016	Growth
35554440	Imazalil	NEMATODE_COPAS1	Caenorhabditis elegans	NA	NA	AC50	NA	60.6752	mg/L	Boyd et al. 2016	Boyd et al. 2016	Growth
121799	Gallic acid n-propyl ester	NEMATODE_COPAS1	Caenorhabditis elegans	NA	NA	AC50	NA	26.677083218325098	mg/L	Boyd et al. 2016	Boyd et al. 2016	Growth
12427382	Maneb	NEMATODE_COPAS1	Caenorhabditis elegans	NA	NA	AC50	NA	154.887	mg/L	Boyd et al. 2016	Boyd et al. 2016	Growth
112733069	Zenarestat	NEMATODE_COPAS1	Caenorhabditis elegans	NA	NA	AC50	NA	267.361	mg/L	Boyd et al. 2016	Boyd et al. 2016	Growth
120365	Dichlorprop	NEMATODE_COPAS1	Caenorhabditis elegans	NA	NA	AC50	NA	24.9086	mg/L	Boyd et al. 2016	Boyd et al. 2016	Growth
199171885	CP-401387	NEMATODE_COPAS1	Caenorhabditis elegans	NA	NA	AC50	NA	379.504	mg/L	Boyd et al. 2016	Boyd et al. 2016	Growth
177785476	(2S,3S)-3-Methyl-2-(3-oxo-1,2-benzothiazol-2(3H)-yl)pentanoic acid	NEMATODE_COPAS1	Caenorhabditis elegans	NA	NA	AC50	NA	27.880331199915997	mg/L	Boyd et al. 2016	Boyd et al. 2016	Growth
3319311	Tris(2-ethylhexyl) trimellitate	NEMATODE_COPAS1	Caenorhabditis elegans	NA	NA	AC50	NA	224.0505429023565	mg/L	Boyd et al. 2016	Boyd et al. 2016	Growth
80159	Cumene hydroperoxide	NEMATODE_COPAS1	Caenorhabditis elegans	NA	NA	AC50	NA	152.193	mg/L	Boyd et al. 2016	Boyd et al. 2016	Growth
94361065	Cyproconazole	NEMATODE_COPAS1	Caenorhabditis elegans	NA	NA	AC50	NA	61.89950957592599	mg/L	Boyd et al. 2016	Boyd et al. 2016	Growth
1338438	Sorbitan, mono-(9Z)-9-octadecenoate	NEMATODE_COPAS1	Caenorhabditis elegans	NA	NA	AC50	NA	150.203	mg/L	Boyd et al. 2016	Boyd et al. 2016	Growth
82657043	Bifenthrin	NEMATODE_COPAS1	Caenorhabditis elegans	NA	NA	AC50	NA	175.31038881451903	mg/L	Boyd et al. 2016	Boyd et al. 2016	Growth
207736058	CI-1029	NEMATODE_COPAS1	Caenorhabditis elegans	NA	NA	AC50	NA	90.0817	mg/L	Boyd et al. 2016	Boyd et al. 2016	Growth
98886443	Fosthiazate	NEMATODE_COPAS1	Caenorhabditis elegans	NA	NA	AC50	NA	26.389908085903798	mg/L	Boyd et al. 2016	Boyd et al. 2016	Growth
80080	Dapsone	NEMATODE_COPAS1	Caenorhabditis elegans	NA	NA	AC50	NA	248.3	mg/L	Boyd et al. 2016	Boyd et al. 2016	Growth
121915	1,3-Benzenedicarboxylic acid	NEMATODE_COPAS1	Caenorhabditis elegans	NA	NA	AC50	NA	37.083926478470005	mg/L	Boyd et al. 2016	Boyd et al. 2016	Growth
29232937	Pirimiphos-methyl	NEMATODE_COPAS1	Caenorhabditis elegans	NA	NA	AC50	NA	37.79544201203299	mg/L	Boyd et al. 2016	Boyd et al. 2016	Growth
23184669	Butachlor	NEMATODE_COPAS1	Caenorhabditis elegans	NA	NA	AC50	NA	4.29028	mg/L	Boyd et al. 2016	Boyd et al. 2016	Growth
72178020	Fomesafen	NEMATODE_COPAS1	Caenorhabditis elegans	NA	NA	AC50	NA	79.1233	mg/L	Boyd et al. 2016	Boyd et al. 2016	Growth
208968	Acenaphthylene	NEMATODE_COPAS1	Caenorhabditis elegans	NA	NA	AC50	NA	50.7047	mg/L	Boyd et al. 2016	Boyd et al. 2016	Growth
1194656	2,6-Dichlorobenzonitrile	NEMATODE_COPAS1	Caenorhabditis elegans	NA	NA	AC50	NA	36.4262	mg/L	Boyd et al. 2016	Boyd et al. 2016	Growth
210826407	CP-456773	NEMATODE_COPAS1	Caenorhabditis elegans	NA	NA	AC50	NA	45.0761	mg/L	Boyd et al. 2016	Boyd et al. 2016	Growth
69658	D-Mannitol	NEMATODE_COPAS1	Caenorhabditis elegans	NA	NA	AC50	NA	52.7625	mg/L	Boyd et al. 2016	Boyd et al. 2016	Growth
35256850	Butam	NEMATODE_COPAS1	Caenorhabditis elegans	NA	NA	AC50	NA	233.35500000000002	mg/L	Boyd et al. 2016	Boyd et al. 2016	Growth
87818313	Cinmethylin	NEMATODE_COPAS1	Caenorhabditis elegans	NA	NA	AC50	NA	65.4558	mg/L	Boyd et al. 2016	Boyd et al. 2016	Growth
104676	5-Heptyldihydro-2(3H)-furanone	NEMATODE_COPAS1	Caenorhabditis elegans	NA	NA	AC50	NA	33.6017	mg/L	Boyd et al. 2016	Boyd et al. 2016	Growth
66332965	Flutolanil	NEMATODE_COPAS1	Caenorhabditis elegans	NA	NA	AC50	NA	62.1487	mg/L	Boyd et al. 2016	Boyd et al. 2016	Growth
648917139	AVE2865	NEMATODE_COPAS1	Caenorhabditis elegans	NA	NA	AC50	NA	41.63842822586759	mg/L	Boyd et al. 2016	Boyd et al. 2016	Growth
1120214	Undecane	NEMATODE_COPAS1	Caenorhabditis elegans	NA	NA	AC50	NA	156.31299998436867	mg/L	Boyd et al. 2016	Boyd et al. 2016	Growth
2312358	Propargite	NEMATODE_COPAS1	Caenorhabditis elegans	NA	NA	AC50	NA	52.4325	mg/L	Boyd et al. 2016	Boyd et al. 2016	Growth
134002601	CP-085958	NEMATODE_COPAS1	Caenorhabditis elegans	NA	NA	AC50	NA	109.006	mg/L	Boyd et al. 2016	Boyd et al. 2016	Growth
112301	1-Decanol	NEMATODE_COPAS1	Caenorhabditis elegans	NA	NA	AC50	NA	22.6211	mg/L	Boyd et al. 2016	Boyd et al. 2016	Growth
123122554	Candoxatril	NEMATODE_COPAS1	Caenorhabditis elegans	NA	NA	AC50	NA	515.647	mg/L	Boyd et al. 2016	Boyd et al. 2016	Growth
88186	2-tert-Butylphenol	NEMATODE_COPAS1	Caenorhabditis elegans	NA	NA	AC50	NA	36.6934	mg/L	Boyd et al. 2016	Boyd et al. 2016	Growth
26172554	5-Chloro-2-methyl-3(2H)-isothiazolone	NEMATODE_COPAS1	Caenorhabditis elegans	NA	NA	AC50	NA	101.207	mg/L	Boyd et al. 2016	Boyd et al. 2016	Growth
55185	N-Nitrosodiethylamine	NEMATODE_COPAS1	Caenorhabditis elegans	NA	NA	AC50	NA	102.137	mg/L	Boyd et al. 2016	Boyd et al. 2016	Growth
13292461	Rifampicin	NEMATODE_COPAS1	Caenorhabditis elegans	NA	NA	AC50	NA	685.3630800744932	mg/L	Boyd et al. 2016	Boyd et al. 2016	Growth
69749	Cytarabine hydrochloride	NEMATODE_COPAS1	Caenorhabditis elegans	NA	NA	AC50	NA	59.039815447744004	mg/L	Boyd et al. 2016	Boyd et al. 2016	Growth
2008415	Butylate	NEMATODE_COPAS1	Caenorhabditis elegans	NA	NA	AC50	NA	42.512211851432994	mg/L	Boyd et al. 2016	Boyd et al. 2016	Growth
58559	Theophylline	NEMATODE_COPAS1	Caenorhabditis elegans	NA	NA	AC50	NA	139.8686481301785	mg/L	Boyd et al. 2016	Boyd et al. 2016	Growth
101779	4,4'-Diaminobiphenyl methane	NEMATODE_COPAS1	Caenorhabditis elegans	NA	NA	AC50	NA	64.38759688747669	mg/L	Boyd et al. 2016	Boyd et al. 2016	Growth
105512069	Clodinafop-propargyl	NEMATODE_COPAS1	Caenorhabditis elegans	NA	NA	AC50	NA	37.1015	mg/L	Boyd et al. 2016	Boyd et al. 2016	Growth
110623	Pentanal	NEMATODE_COPAS1	Caenorhabditis elegans	NA	NA	AC50	NA	15.947124853923599	mg/L	Boyd et al. 2016	Boyd et al. 2016	Growth
23950585	Propyzamide	NEMATODE_COPAS1	Caenorhabditis elegans	NA	NA	AC50	NA	123.83582882404998	mg/L	Boyd et al. 2016	Boyd et al. 2016	Growth
91623	6-Methylquinoline	NEMATODE_COPAS1	Caenorhabditis elegans	NA	NA	AC50	NA	143.189	mg/L	Boyd et al. 2016	Boyd et al. 2016	Growth
556672	Octamethylcyclotetrasiloxane	NEMATODE_COPAS1	Caenorhabditis elegans	NA	NA	AC50	NA	54.2673	mg/L	Boyd et al. 2016	Boyd et al. 2016	Growth
113484	Octylbicycloheptenedicarboximide	NEMATODE_COPAS1	Caenorhabditis elegans	NA	NA	AC50	NA	50.917264057919994	mg/L	Boyd et al. 2016	Boyd et al. 2016	Growth
91203	Naphthalene	NEMATODE_COPAS1	Caenorhabditis elegans	NA	NA	AC50	NA	27.5518	mg/L	Boyd et al. 2016	Boyd et al. 2016	Growth
36734197	Iprodione	NEMATODE_COPAS1	Caenorhabditis elegans	NA	NA	AC50	NA	141.92157125955902	mg/L	Boyd et al. 2016	Boyd et al. 2016	Growth
139402	2,4-Bis(isopropylamino)-6-chloro-1,3,5-triazine	NEMATODE_COPAS1	Caenorhabditis elegans	NA	NA	AC50	NA	23.3811	mg/L	Boyd et al. 2016	Boyd et al. 2016	Growth
150685	Monuron	NEMATODE_COPAS1	Caenorhabditis elegans	NA	NA	AC50	NA	81.8525	mg/L	Boyd et al. 2016	Boyd et al. 2016	Growth
2043574	1H,1H,2H,2H-Perfluorooctyl iodide	NEMATODE_COPAS1	Caenorhabditis elegans	NA	NA	AC50	NA	89.8245	mg/L	Boyd et al. 2016	Boyd et al. 2016	Growth
27314132	Norflurazon	NEMATODE_COPAS1	Caenorhabditis elegans	NA	NA	AC50	NA	31.645241957242007	mg/L	Boyd et al. 2016	Boyd et al. 2016	Growth
124378774	Enadoline	NEMATODE_COPAS1	Caenorhabditis elegans	NA	NA	AC50	NA	396.53099996034683	mg/L	Boyd et al. 2016	Boyd et al. 2016	Growth
62237	4-Nitrobenzoic acid	NEMATODE_COPAS1	Caenorhabditis elegans	NA	NA	AC50	NA	167.12	mg/L	Boyd et al. 2016	Boyd et al. 2016	Growth
79061	Acrylamide	NEMATODE_COPAS1	Caenorhabditis elegans	NA	NA	AC50	NA	0.0397427	mg/L	Boyd et al. 2016	Boyd et al. 2016	Growth
91598	2-Naphthylamine	NEMATODE_COPAS1	Caenorhabditis elegans	NA	NA	AC50	NA	143.189	mg/L	Boyd et al. 2016	Boyd et al. 2016	Growth
56531	Diethylstilbestrol	NEMATODE_COPAS1	Caenorhabditis elegans	NA	NA	AC50	NA	23.35325282119236	mg/L	Boyd et al. 2016	Boyd et al. 2016	Growth
122008859	Cyhalofop-butyl	NEMATODE_COPAS1	Caenorhabditis elegans	NA	NA	AC50	NA	38.3191	mg/L	Boyd et al. 2016	Boyd et al. 2016	Growth
136607	Butyl benzoate	NEMATODE_COPAS1	Caenorhabditis elegans	NA	NA	AC50	NA	17.8889	mg/L	Boyd et al. 2016	Boyd et al. 2016	Growth
53112280	Pyrimethanil	NEMATODE_COPAS1	Caenorhabditis elegans	NA	NA	AC50	NA	36.59210471199481	mg/L	Boyd et al. 2016	Boyd et al. 2016	Growth
98953	Nitrobenzene	NEMATODE_COPAS1	Caenorhabditis elegans	NA	NA	AC50	NA	23.741992027567804	mg/L	Boyd et al. 2016	Boyd et al. 2016	Growth
74051802	Sethoxydim	NEMATODE_COPAS1	Caenorhabditis elegans	NA	NA	AC50	NA	48.8387	mg/L	Boyd et al. 2016	Boyd et al. 2016	Growth
2687254	2,3-Diaminotoluene	NEMATODE_COPAS1	Caenorhabditis elegans	NA	NA	AC50	NA	33.3592	mg/L	Boyd et al. 2016	Boyd et al. 2016	Growth
637070	Clofibrate	NEMATODE_COPAS1	Caenorhabditis elegans	NA	NA	AC50	NA	242.7	mg/L	Boyd et al. 2016	Boyd et al. 2016	Growth
26225796	Ethofumesate	NEMATODE_COPAS1	Caenorhabditis elegans	NA	NA	AC50	NA	56.76432204139599	mg/L	Boyd et al. 2016	Boyd et al. 2016	Growth
99627	1,3-Diisopropylbenzene	NEMATODE_COPAS1	Caenorhabditis elegans	NA	NA	AC50	NA	28.442363240425202	mg/L	Boyd et al. 2016	Boyd et al. 2016	Growth
60207901	Propiconazole	NEMATODE_COPAS1	Caenorhabditis elegans	NA	NA	AC50	NA	85.04739766769599	mg/L	Boyd et al. 2016	Boyd et al. 2016	Growth
33089611	Amitraz	NEMATODE_COPAS1	Caenorhabditis elegans	NA	NA	AC50	NA	58.567567725169795	mg/L	Boyd et al. 2016	Boyd et al. 2016	Growth
99718	4-(Butan-2-yl)phenol	NEMATODE_COPAS1	Caenorhabditis elegans	NA	NA	AC50	NA	21.328829610011102	mg/L	Boyd et al. 2016	Boyd et al. 2016	Growth
148798	Thiabendazole	NEMATODE_COPAS1	Caenorhabditis elegans	NA	NA	AC50	NA	45.7316	mg/L	Boyd et al. 2016	Boyd et al. 2016	Growth
128639021	Carfentrazone-ethyl	NEMATODE_COPAS1	Caenorhabditis elegans	NA	NA	AC50	NA	120.11185203487699	mg/L	Boyd et al. 2016	Boyd et al. 2016	Growth
25057890	Bentazone	NEMATODE_COPAS1	Caenorhabditis elegans	NA	NA	AC50	NA	48.2201	mg/L	Boyd et al. 2016	Boyd et al. 2016	Growth
51707552	Thidiazuron	NEMATODE_COPAS1	Caenorhabditis elegans	NA	NA	AC50	NA	47.7219	mg/L	Boyd et al. 2016	Boyd et al. 2016	Growth
1134232	Cycloate	NEMATODE_COPAS1	Caenorhabditis elegans	NA	NA	AC50	NA	22.5747	mg/L	Boyd et al. 2016	Boyd et al. 2016	Growth
4180238	(E)-Anethole	NEMATODE_COPAS1	Caenorhabditis elegans	NA	NA	AC50	NA	44.726001433859004	mg/L	Boyd et al. 2016	Boyd et al. 2016	Growth
88608	2-Tert-Butyl-5-methylphenol	NEMATODE_COPAS1	Caenorhabditis elegans	NA	NA	AC50	NA	34.897303385587996	mg/L	Boyd et al. 2016	Boyd et al. 2016	Growth
128392	2,6-Di-tert-butylphenol	NEMATODE_COPAS1	Caenorhabditis elegans	NA	NA	AC50	NA	56.58218778879029	mg/L	Boyd et al. 2016	Boyd et al. 2016	Growth
35575963	Azamethiphos	NEMATODE_COPAS1	Caenorhabditis elegans	NA	NA	AC50	NA	324.67	mg/L	Boyd et al. 2016	Boyd et al. 2016	Growth
29091212	Prodiamine	NEMATODE_COPAS1	Caenorhabditis elegans	NA	NA	AC50	NA	88.4159	mg/L	Boyd et al. 2016	Boyd et al. 2016	Growth
87616	1,2,3-Trichlorobenzene	NEMATODE_COPAS1	Caenorhabditis elegans	NA	NA	AC50	NA	22.1063	mg/L	Boyd et al. 2016	Boyd et al. 2016	Growth
86386734	Fluconazole	NEMATODE_COPAS1	Caenorhabditis elegans	NA	NA	AC50	NA	94.62702761854261	mg/L	Boyd et al. 2016	Boyd et al. 2016	Growth
91667	N,N-Diethylaniline	NEMATODE_COPAS1	Caenorhabditis elegans	NA	NA	AC50	NA	27.773821474213097	mg/L	Boyd et al. 2016	Boyd et al. 2016	Growth
95498	2-Chlorotoluene	NEMATODE_COPAS1	Caenorhabditis elegans	NA	NA	AC50	NA	22.5125	mg/L	Boyd et al. 2016	Boyd et al. 2016	Growth
52315078	Cypermethrin	NEMATODE_COPAS1	Caenorhabditis elegans	NA	NA	AC50	NA	107.47086205099001	mg/L	Boyd et al. 2016	Boyd et al. 2016	Growth
10222012	2,2-Dibromo-3-nitrilopropionamide	NEMATODE_COPAS1	Caenorhabditis elegans	NA	NA	AC50	NA	98.1632	mg/L	Boyd et al. 2016	Boyd et al. 2016	Growth
298044	Disulfoton	NEMATODE_COPAS1	Caenorhabditis elegans	NA	NA	AC50	NA	74.46867682995199	mg/L	Boyd et al. 2016	Boyd et al. 2016	Growth
112410238	Tebufenozide	NEMATODE_COPAS1	Caenorhabditis elegans	NA	NA	AC50	NA	74.7999	mg/L	Boyd et al. 2016	Boyd et al. 2016	Growth
101053	Anilazine	NEMATODE_COPAS1	Caenorhabditis elegans	NA	NA	AC50	NA	57.1618	mg/L	Boyd et al. 2016	Boyd et al. 2016	Growth
15972608	Alachlor	NEMATODE_COPAS1	Caenorhabditis elegans	NA	NA	AC50	NA	88.5637	mg/L	Boyd et al. 2016	Boyd et al. 2016	Growth
141112290	Isoxaflutole	NEMATODE_COPAS1	Caenorhabditis elegans	NA	NA	AC50	NA	72.6384	mg/L	Boyd et al. 2016	Boyd et al. 2016	Growth
67747095	Prochloraz	NEMATODE_COPAS1	Caenorhabditis elegans	NA	NA	AC50	NA	57.5069	mg/L	Boyd et al. 2016	Boyd et al. 2016	Growth
94597	Safrole	NEMATODE_COPAS1	Caenorhabditis elegans	NA	NA	AC50	NA	30.508	mg/L	Boyd et al. 2016	Boyd et al. 2016	Growth
86306	N-Nitrosodiphenylamine	NEMATODE_COPAS1	Caenorhabditis elegans	NA	NA	AC50	NA	48.334676940449995	mg/L	Boyd et al. 2016	Boyd et al. 2016	Growth
556616	Methyl isothiocyanate	NEMATODE_COPAS1	Caenorhabditis elegans	NA	NA	AC50	NA	16.4011	mg/L	Boyd et al. 2016	Boyd et al. 2016	Growth
83329	Acenaphthene	NEMATODE_COPAS1	Caenorhabditis elegans	NA	NA	AC50	NA	141.7296630213768	mg/L	Boyd et al. 2016	Boyd et al. 2016	Growth
19666309	Oxadiazon	NEMATODE_COPAS1	Caenorhabditis elegans	NA	NA	AC50	NA	41.5288	mg/L	Boyd et al. 2016	Boyd et al. 2016	Growth
161050584	Methoxyfenozide	NEMATODE_COPAS1	Caenorhabditis elegans	NA	NA	AC50	NA	72.0032	mg/L	Boyd et al. 2016	Boyd et al. 2016	Growth
7786347	Mevinphos	NEMATODE_COPAS1	Caenorhabditis elegans	NA	NA	AC50	NA	34.9374	mg/L	Boyd et al. 2016	Boyd et al. 2016	Growth
62924703	Flumetralin	NEMATODE_COPAS1	Caenorhabditis elegans	NA	NA	AC50	NA	76.0273	mg/L	Boyd et al. 2016	Boyd et al. 2016	Growth
330541	Diuron	NEMATODE_COPAS1	Caenorhabditis elegans	NA	NA	AC50	NA	41.7314	mg/L	Boyd et al. 2016	Boyd et al. 2016	Growth
6734801	Metam-sodium hydrate	NEMATODE_COPAS1	Caenorhabditis elegans	NA	NA	AC50	NA	35.0102	mg/L	Boyd et al. 2016	Boyd et al. 2016	Growth
3296900	Pentaerythritol dibromide	NEMATODE_COPAS1	Caenorhabditis elegans	NA	NA	AC50	NA	1.4339742943060378	mg/L	Boyd et al. 2016	Boyd et al. 2016	Growth
1596845	Daminozide	NEMATODE_COPAS1	Caenorhabditis elegans	NA	NA	AC50	NA	47.949861726280794	mg/L	Boyd et al. 2016	Boyd et al. 2016	Growth
30516871	3'-Azido-3'-deoxythymidine	NEMATODE_COPAS1	Caenorhabditis elegans	NA	NA	AC50	NA	57.57281830998501	mg/L	Boyd et al. 2016	Boyd et al. 2016	Growth
2835952	5-Amino-2-methylphenol	NEMATODE_COPAS1	Caenorhabditis elegans	NA	NA	AC50	NA	79.7637	mg/L	Boyd et al. 2016	Boyd et al. 2016	Growth
66215278	Cyromazine	NEMATODE_COPAS1	Caenorhabditis elegans	NA	NA	AC50	NA	103.26986913951839	mg/L	Boyd et al. 2016	Boyd et al. 2016	Growth
119515387	Icaridin	NEMATODE_COPAS1	Caenorhabditis elegans	NA	NA	AC50	NA	114.08	mg/L	Boyd et al. 2016	Boyd et al. 2016	Growth
307244	Perfluorohexanoic acid	NEMATODE_COPAS1	Caenorhabditis elegans	NA	NA	AC50	NA	76.67344797254218	mg/L	Boyd et al. 2016	Boyd et al. 2016	Growth
3056175	Stavudine	NEMATODE_COPAS1	Caenorhabditis elegans	NA	NA	AC50	NA	52.12292898895521	mg/L	Boyd et al. 2016	Boyd et al. 2016	Growth
29420493	Potassium perfluorobutanesulfonate	NEMATODE_COPAS1	Caenorhabditis elegans	NA	NA	AC50	NA	91.43978641360201	mg/L	Boyd et al. 2016	Boyd et al. 2016	Growth
1698608	Chloridazon	NEMATODE_COPAS1	Caenorhabditis elegans	NA	NA	AC50	NA	44.701166867843995	mg/L	Boyd et al. 2016	Boyd et al. 2016	Growth
319857	beta-Hexachlorocyclohexane	NEMATODE_COPAS1	Caenorhabditis elegans	NA	NA	AC50	NA	73.1241	mg/L	Boyd et al. 2016	Boyd et al. 2016	Growth
1912249	Atrazine	NEMATODE_COPAS1	Caenorhabditis elegans	NA	NA	AC50	NA	7.12355	mg/L	Boyd et al. 2016	Boyd et al. 2016	Growth
79436	Dichloroacetic acid	NEMATODE_COPAS1	Caenorhabditis elegans	NA	NA	AC50	NA	15.0402	mg/L	Boyd et al. 2016	Boyd et al. 2016	Growth
149877418	Bifenazate	NEMATODE_COPAS1	Caenorhabditis elegans	NA	NA	AC50	NA	7.05843	mg/L	Boyd et al. 2016	Boyd et al. 2016	Growth
65850	Benzoic acid	NEMATODE_COPAS1	Caenorhabditis elegans	NA	NA	AC50	NA	27.547921749411305	mg/L	Boyd et al. 2016	Boyd et al. 2016	Growth
102716	Triethanolamine	NEMATODE_COPAS1	Caenorhabditis elegans	NA	NA	AC50	NA	0.0920287	mg/L	Boyd et al. 2016	Boyd et al. 2016	Growth
104518	Butylbenzene	NEMATODE_COPAS1	Caenorhabditis elegans	NA	NA	AC50	NA	0.7058802990287399	mg/L	Boyd et al. 2016	Boyd et al. 2016	Growth
139290656	Volinanserin	NEMATODE_COPAS1	Caenorhabditis elegans	NA	NA	AC50	NA	37.391321568441604	mg/L	Boyd et al. 2016	Boyd et al. 2016	Growth
263553339	GW473178E methyl benzene sulphonic acid	NEMATODE_COPAS1	Caenorhabditis elegans	NA	NA	AC50	NA	16.400122782633595	mg/L	Boyd et al. 2016	Boyd et al. 2016	Growth
96297	2-Butanone oxime	NEMATODE_COPAS1	Caenorhabditis elegans	NA	NA	AC50	NA	18.9144	mg/L	Boyd et al. 2016	Boyd et al. 2016	Growth
103695	N-Ethylaniline	NEMATODE_COPAS1	Caenorhabditis elegans	NA	NA	AC50	NA	0.00370428	mg/L	Boyd et al. 2016	Boyd et al. 2016	Growth
126738	Tributyl phosphate	NEMATODE_COPAS1	Caenorhabditis elegans	NA	NA	AC50	NA	266.318	mg/L	Boyd et al. 2016	Boyd et al. 2016	Growth
30560191	Acephate	NEMATODE_COPAS1	Caenorhabditis elegans	NA	NA	AC50	NA	42.63475478901999	mg/L	Boyd et al. 2016	Boyd et al. 2016	Growth
149575	2-Ethylhexanoic acid	NEMATODE_COPAS1	Caenorhabditis elegans	NA	NA	AC50	NA	29.3563	mg/L	Boyd et al. 2016	Boyd et al. 2016	Growth
215297271	UK-343664	NEMATODE_COPAS1	Caenorhabditis elegans	NA	NA	AC50	NA	565.69	mg/L	Boyd et al. 2016	Boyd et al. 2016	Growth
25956176	Allura Red C.I.16035	NEMATODE_COPAS1	Caenorhabditis elegans	NA	NA	AC50	NA	298.587	mg/L	Boyd et al. 2016	Boyd et al. 2016	Growth
99592	5-Nitro-o-anisidine	NEMATODE_COPAS1	Caenorhabditis elegans	NA	NA	AC50	NA	16.70809284104088	mg/L	Boyd et al. 2016	Boyd et al. 2016	Growth
5392405	3,7-Dimethyl-2,6-octadienal	NEMATODE_COPAS1	Caenorhabditis elegans	NA	NA	AC50	NA	8.98818	mg/L	Boyd et al. 2016	Boyd et al. 2016	Growth
2528167	Monobenzyl phthalate	NEMATODE_COPAS1	Caenorhabditis elegans	NA	NA	AC50	NA	256.257	mg/L	Boyd et al. 2016	Boyd et al. 2016	Growth
533744	Dazomet	NEMATODE_COPAS1	Caenorhabditis elegans	NA	NA	AC50	NA	95.6433	mg/L	Boyd et al. 2016	Boyd et al. 2016	Growth
99876	p-Cymene	NEMATODE_COPAS1	Caenorhabditis elegans	NA	NA	AC50	NA	30.9783	mg/L	Boyd et al. 2016	Boyd et al. 2016	Growth
103242	Bis(2-ethylhexyl) nonanedioate	NEMATODE_COPAS1	Caenorhabditis elegans	NA	NA	AC50	NA	0.238899	mg/L	Boyd et al. 2016	Boyd et al. 2016	Growth
7747355	7a-Ethyldihydro-1H,3H,5H-oxazolo(3,4-c)oxazole	NEMATODE_COPAS1	Caenorhabditis elegans	NA	NA	AC50	NA	83.82652200289881	mg/L	Boyd et al. 2016	Boyd et al. 2016	Growth
24307264	1,1-Dimethylpiperidinium chloride	NEMATODE_COPAS1	Caenorhabditis elegans	NA	NA	AC50	NA	33.9814	mg/L	Boyd et al. 2016	Boyd et al. 2016	Growth
584849	Toluene 2,4-diisocyanate	NEMATODE_COPAS1	Caenorhabditis elegans	NA	NA	AC50	NA	174.15900000000002	mg/L	Boyd et al. 2016	Boyd et al. 2016	Growth
77714	5,5-Dimethylhydantoin	NEMATODE_COPAS1	Caenorhabditis elegans	NA	NA	AC50	NA	13.4335	mg/L	Boyd et al. 2016	Boyd et al. 2016	Growth
10265926	Methamidophos	NEMATODE_COPAS1	Caenorhabditis elegans	NA	NA	AC50	NA	87.10751122214401	mg/L	Boyd et al. 2016	Boyd et al. 2016	Growth
25265718	Dipropylene glycol	NEMATODE_COPAS1	Caenorhabditis elegans	NA	NA	AC50	NA	54.600074613855014	mg/L	Boyd et al. 2016	Boyd et al. 2016	Growth
214535770	CP-457677	NEMATODE_COPAS1	Caenorhabditis elegans	NA	NA	AC50	NA	380.41899977174853	mg/L	Boyd et al. 2016	Boyd et al. 2016	Growth
123312890	Pymetrozine	NEMATODE_COPAS1	Caenorhabditis elegans	NA	NA	AC50	NA	52.301199944123205	mg/L	Boyd et al. 2016	Boyd et al. 2016	Growth
50782	Aspirin	NEMATODE_COPAS1	Caenorhabditis elegans	NA	NA	AC50	NA	142.9110299505693	mg/L	Boyd et al. 2016	Boyd et al. 2016	Growth
1702176	Clopyralid	NEMATODE_COPAS1	Caenorhabditis elegans	NA	NA	AC50	NA	42.2413	mg/L	Boyd et al. 2016	Boyd et al. 2016	Growth
156052685	Zoxamide	NEMATODE_COPAS1	Caenorhabditis elegans	NA	NA	AC50	NA	4.0422691723007995	mg/L	Boyd et al. 2016	Boyd et al. 2016	Growth
129630199	Pyraflufen-ethyl	NEMATODE_COPAS1	Caenorhabditis elegans	NA	NA	AC50	NA	0.00412173	mg/L	Boyd et al. 2016	Boyd et al. 2016	Growth
527606	2,4,6-Trimethylphenol	NEMATODE_COPAS1	Caenorhabditis elegans	NA	NA	AC50	NA	21.8354	mg/L	Boyd et al. 2016	Boyd et al. 2016	Growth
100016	4-Nitrobenzenamine	NEMATODE_COPAS1	Caenorhabditis elegans	NA	NA	AC50	NA	0.21103302917612402	mg/L	Boyd et al. 2016	Boyd et al. 2016	Growth
90040	2-Anisidine	NEMATODE_COPAS1	Caenorhabditis elegans	NA	NA	AC50	NA	40.1033	mg/L	Boyd et al. 2016	Boyd et al. 2016	Growth
126863	2,4,7,9-Tetramethyl-5-decyne-4,7-diol	NEMATODE_COPAS1	Caenorhabditis elegans	NA	NA	AC50	NA	0.020390664082960003	mg/L	Boyd et al. 2016	Boyd et al. 2016	Growth
5234684	Carboxin	NEMATODE_COPAS1	Caenorhabditis elegans	NA	NA	AC50	NA	235.29999990588004	mg/L	Boyd et al. 2016	Boyd et al. 2016	Growth
79447	Dimethylcarbamoyl chloride	NEMATODE_COPAS1	Caenorhabditis elegans	NA	NA	AC50	NA	94.48503203658201	mg/L	Boyd et al. 2016	Boyd et al. 2016	Growth
60560	Methimazole	NEMATODE_COPAS1	Caenorhabditis elegans	NA	NA	AC50	NA	29.8504	mg/L	Boyd et al. 2016	Boyd et al. 2016	Growth
122996	2-Phenoxyethanol	NEMATODE_COPAS1	Caenorhabditis elegans	NA	NA	AC50	NA	52.032351284219594	mg/L	Boyd et al. 2016	Boyd et al. 2016	Growth
135410207	Acetamiprid	NEMATODE_COPAS1	Caenorhabditis elegans	NA	NA	AC50	NA	51.0889	mg/L	Boyd et al. 2016	Boyd et al. 2016	Growth
1918009	Dicamba	NEMATODE_COPAS1	Caenorhabditis elegans	NA	NA	AC50	NA	10.3889	mg/L	Boyd et al. 2016	Boyd et al. 2016	Growth
112345	2-(2-Butoxyethoxy)ethanol	NEMATODE_COPAS1	Caenorhabditis elegans	NA	NA	AC50	NA	1.215339327007872	mg/L	Boyd et al. 2016	Boyd et al. 2016	Growth
99081	3-Nitrotoluene	NEMATODE_COPAS1	Caenorhabditis elegans	NA	NA	AC50	NA	86.49968511983862	mg/L	Boyd et al. 2016	Boyd et al. 2016	Growth
75990	Dalapon	NEMATODE_COPAS1	Caenorhabditis elegans	NA	NA	AC50	NA	37.8768	mg/L	Boyd et al. 2016	Boyd et al. 2016	Growth
63252	Carbaryl	NEMATODE_COPAS1	Caenorhabditis elegans	NA	NA	AC50	NA	0.014552063784375001	mg/L	Boyd et al. 2016	Boyd et al. 2016	Growth
111444	Bis(chloroethyl) ether	NEMATODE_COPAS1	Caenorhabditis elegans	NA	NA	AC50	NA	143.01	mg/L	Boyd et al. 2016	Boyd et al. 2016	Growth
1303113	Indium arsenide	NEMATODE_COPAS1	Caenorhabditis elegans	NA	NA	AC50	NA	0.0349032	mg/L	Boyd et al. 2016	Boyd et al. 2016	Growth
579668	2,6-Diethylaniline	NEMATODE_COPAS1	Caenorhabditis elegans	NA	NA	AC50	NA	149.23699998507627	mg/L	Boyd et al. 2016	Boyd et al. 2016	Growth
126147	Sucrose octaacetate	NEMATODE_COPAS1	Caenorhabditis elegans	NA	NA	AC50	NA	3.7976547862520698	mg/L	Boyd et al. 2016	Boyd et al. 2016	Growth
445295045	CP-671305	NEMATODE_COPAS1	Caenorhabditis elegans	NA	NA	AC50	NA	454.40971672080605	mg/L	Boyd et al. 2016	Boyd et al. 2016	Growth
95534	2-Methylaniline	NEMATODE_COPAS1	Caenorhabditis elegans	NA	NA	AC50	NA	48.649706944008805	mg/L	Boyd et al. 2016	Boyd et al. 2016	Growth
123353	Myrcene	NEMATODE_COPAS1	Caenorhabditis elegans	NA	NA	AC50	NA	136.238	mg/L	Boyd et al. 2016	Boyd et al. 2016	Growth
131807573	Famoxadone	NEMATODE_COPAS1	Caenorhabditis elegans	NA	NA	AC50	NA	0.0550328	mg/L	Boyd et al. 2016	Boyd et al. 2016	Growth
117395	Quercetin	NEMATODE_COPAS1	Caenorhabditis elegans	NA	NA	AC50	NA	3.6001876039144203	mg/L	Boyd et al. 2016	Boyd et al. 2016	Growth
105602	Caprolactam	NEMATODE_COPAS1	Caenorhabditis elegans	NA	NA	AC50	NA	113.16	mg/L	Boyd et al. 2016	Boyd et al. 2016	Growth
108452	1,3-Benzenediamine	NEMATODE_COPAS1	Caenorhabditis elegans	NA	NA	AC50	NA	63.3491	mg/L	Boyd et al. 2016	Boyd et al. 2016	Growth
51525	6-Propyl-2-thiouracil	NEMATODE_COPAS1	Caenorhabditis elegans	NA	NA	AC50	NA	170.22999996595397	mg/L	Boyd et al. 2016	Boyd et al. 2016	Growth
95636	1,2,4-Trimethylbenzene	NEMATODE_COPAS1	Caenorhabditis elegans	NA	NA	AC50	NA	120.19499981970749	mg/L	Boyd et al. 2016	Boyd et al. 2016	Growth
112254	2-Hexyloxyethanol	NEMATODE_COPAS1	Caenorhabditis elegans	NA	NA	AC50	NA	146.20745917192798	mg/L	Boyd et al. 2016	Boyd et al. 2016	Growth
6923224	Monocrotophos	NEMATODE_COPAS1	Caenorhabditis elegans	NA	NA	AC50	NA	50.1209	mg/L	Boyd et al. 2016	Boyd et al. 2016	Growth
99661	Valproic acid	NEMATODE_COPAS1	Caenorhabditis elegans	NA	NA	AC50	NA	34.5853	mg/L	Boyd et al. 2016	Boyd et al. 2016	Growth
118525	1,3-Dichloro-5,5-dimethylhydantoin	NEMATODE_COPAS1	Caenorhabditis elegans	NA	NA	AC50	NA	197.02	mg/L	Boyd et al. 2016	Boyd et al. 2016	Growth
154427	6-Thioguanine	NEMATODE_COPAS1	Caenorhabditis elegans	NA	NA	AC50	NA	167.19	mg/L	Boyd et al. 2016	Boyd et al. 2016	Growth
98873	Benzal chloride	NEMATODE_COPAS1	Caenorhabditis elegans	NA	NA	AC50	NA	161.03	mg/L	Boyd et al. 2016	Boyd et al. 2016	Growth
108463	Resorcinol	NEMATODE_COPAS1	Caenorhabditis elegans	NA	NA	AC50	NA	110.112	mg/L	Boyd et al. 2016	Boyd et al. 2016	Growth
83410	1,2-Dimethyl-3-nitrobenzene	NEMATODE_COPAS1	Caenorhabditis elegans	NA	NA	AC50	NA	151.16499996976697	mg/L	Boyd et al. 2016	Boyd et al. 2016	Growth
221246124	Fandosentan potassium salt	NEMATODE_COPAS1	Caenorhabditis elegans	NA	NA	AC50	NA	555.57	mg/L	Boyd et al. 2016	Boyd et al. 2016	Growth
153719234	Thiamethoxam	NEMATODE_COPAS1	Caenorhabditis elegans	NA	NA	AC50	NA	242.313	mg/L	Boyd et al. 2016	Boyd et al. 2016	Growth
2243621	1,5-Naphthalenediamine	NEMATODE_COPAS1	Caenorhabditis elegans	NA	NA	AC50	NA	2.2649822128256805	mg/L	Boyd et al. 2016	Boyd et al. 2016	Growth
64868	Colchicine	NEMATODE_COPAS1	Caenorhabditis elegans	NA	NA	AC50	NA	306.4146849274137	mg/L	Boyd et al. 2016	Boyd et al. 2016	Growth
105679	2,4-Dimethylphenol	NEMATODE_COPAS1	Caenorhabditis elegans	NA	NA	AC50	NA	122.167	mg/L	Boyd et al. 2016	Boyd et al. 2016	Growth
1068967963	SAR102608	NEMATODE_COPAS1	Caenorhabditis elegans	NA	NA	AC50	NA	361.38	mg/L	Boyd et al. 2016	Boyd et al. 2016	Growth
3855321	2,6,10-Trimethyl-2,6,10-triazaundecane	NEMATODE_COPAS1	Caenorhabditis elegans	NA	NA	AC50	NA	56.6185	mg/L	Boyd et al. 2016	Boyd et al. 2016	Growth
108441	3-Methylaniline	NEMATODE_COPAS1	Caenorhabditis elegans	NA	NA	AC50	NA	28.362118541968403	mg/L	Boyd et al. 2016	Boyd et al. 2016	Growth
331623064	MK-547	NEMATODE_COPAS1	Caenorhabditis elegans	NA	NA	AC50	NA	76.5626	mg/L	Boyd et al. 2016	Boyd et al. 2016	Growth
131113	Dimethyl phthalate	NEMATODE_COPAS1	Caenorhabditis elegans	NA	NA	AC50	NA	58.6144	mg/L	Boyd et al. 2016	Boyd et al. 2016	Growth
119937	3,3'-Dimethylbenzidine	NEMATODE_COPAS1	Caenorhabditis elegans	NA	NA	AC50	NA	212.296	mg/L	Boyd et al. 2016	Boyd et al. 2016	Growth
111217	Triethylene glycol diacetate	NEMATODE_COPAS1	Caenorhabditis elegans	NA	NA	AC50	NA	40.3647	mg/L	Boyd et al. 2016	Boyd et al. 2016	Growth
99978	N,N,4-Trimethylaniline	NEMATODE_COPAS1	Caenorhabditis elegans	NA	NA	AC50	NA	135.21000000000004	mg/L	Boyd et al. 2016	Boyd et al. 2016	Growth
527680564	PHA-00568487	NEMATODE_COPAS1	Caenorhabditis elegans	NA	NA	AC50	NA	288.34699997116525	mg/L	Boyd et al. 2016	Boyd et al. 2016	Growth
121335	4-Hydroxy-3-methoxybenzaldehyde	NEMATODE_COPAS1	Caenorhabditis elegans	NA	NA	AC50	NA	0.0324886	mg/L	Boyd et al. 2016	Boyd et al. 2016	Growth
838880	4,4'-Methylenebis(o-toluidine)	NEMATODE_COPAS1	Caenorhabditis elegans	NA	NA	AC50	NA	226.3229972388594	mg/L	Boyd et al. 2016	Boyd et al. 2016	Growth
532321	Sodium benzoate	NEMATODE_COPAS1	Caenorhabditis elegans	NA	NA	AC50	NA	144.10499998558947	mg/L	Boyd et al. 2016	Boyd et al. 2016	Growth
57136	Urea	NEMATODE_COPAS1	Caenorhabditis elegans	NA	NA	AC50	NA	42.0279	mg/L	Boyd et al. 2016	Boyd et al. 2016	Growth
1120714	1,3-Propane sultone	NEMATODE_COPAS1	Caenorhabditis elegans	NA	NA	AC50	NA	122.13999896181001	mg/L	Boyd et al. 2016	Boyd et al. 2016	Growth
10016203	alpha-Cyclodextrin	NEMATODE_COPAS1	Caenorhabditis elegans	NA	NA	AC50	NA	972.8459999027153	mg/L	Boyd et al. 2016	Boyd et al. 2016	Growth
59052	Methotrexate	NEMATODE_COPAS1	Caenorhabditis elegans	NA	NA	AC50	NA	454.447	mg/L	Boyd et al. 2016	Boyd et al. 2016	Growth
6422862	Bis(2-ethylhexyl) terephthalate	NEMATODE_COPAS1	Caenorhabditis elegans	NA	NA	AC50	NA	390.564	mg/L	Boyd et al. 2016	Boyd et al. 2016	Growth
123251	Diethyl butanedioate	NEMATODE_COPAS1	Caenorhabditis elegans	NA	NA	AC50	NA	35.4616	mg/L	Boyd et al. 2016	Boyd et al. 2016	Growth
602017	2,3-Dinitrotoluene	NEMATODE_COPAS1	Caenorhabditis elegans	NA	NA	AC50	NA	182.135	mg/L	Boyd et al. 2016	Boyd et al. 2016	Growth
95954	2,4,5-Trichlorophenol	NEMATODE_COPAS1	Caenorhabditis elegans	NA	NA	AC50	NA	10.911889902601601	mg/L	Boyd et al. 2016	Boyd et al. 2016	Growth
59507	4-Chloro-3-methylphenol	NEMATODE_COPAS1	Caenorhabditis elegans	NA	NA	AC50	NA	142.58	mg/L	Boyd et al. 2016	Boyd et al. 2016	Growth
21087649	Metribuzin	NEMATODE_COPAS1	Caenorhabditis elegans	NA	NA	AC50	NA	214.29000000000002	mg/L	Boyd et al. 2016	Boyd et al. 2016	Growth
83670	Theobromine	NEMATODE_COPAS1	Caenorhabditis elegans	NA	NA	AC50	NA	180.167	mg/L	Boyd et al. 2016	Boyd et al. 2016	Growth
23103982	Pirimicarb	NEMATODE_COPAS1	Caenorhabditis elegans	NA	NA	AC50	NA	2.91194	mg/L	Boyd et al. 2016	Boyd et al. 2016	Growth
4376209	Mono(2-ethylhexyl) phthalate	NEMATODE_COPAS1	Caenorhabditis elegans	NA	NA	AC50	NA	14.010387201416203	mg/L	Boyd et al. 2016	Boyd et al. 2016	Growth
81334341	Imazapyr	NEMATODE_COPAS1	Caenorhabditis elegans	NA	NA	AC50	NA	41.284347678821995	mg/L	Boyd et al. 2016	Boyd et al. 2016	Growth
108918	Cyclohexylamine	NEMATODE_COPAS1	Caenorhabditis elegans	NA	NA	AC50	NA	99.17699981156369	mg/L	Boyd et al. 2016	Boyd et al. 2016	Growth
112276	Triethylene glycol	NEMATODE_COPAS1	Caenorhabditis elegans	NA	NA	AC50	NA	25.4243	mg/L	Boyd et al. 2016	Boyd et al. 2016	Growth
150130	4-Aminobenzoic acid	NEMATODE_COPAS1	Caenorhabditis elegans	NA	NA	AC50	NA	0.0775697	mg/L	Boyd et al. 2016	Boyd et al. 2016	Growth
99514	1,2-Dimethyl-4-nitrobenzene	NEMATODE_COPAS1	Caenorhabditis elegans	NA	NA	AC50	NA	151.165	mg/L	Boyd et al. 2016	Boyd et al. 2016	Growth
127515	alpha-Isomethylionone	NEMATODE_COPAS1	Caenorhabditis elegans	NA	NA	AC50	NA	17.08137316589087	mg/L	Boyd et al. 2016	Boyd et al. 2016	Growth
78591	Isophorone	NEMATODE_COPAS1	Caenorhabditis elegans	NA	NA	AC50	NA	47.5933	mg/L	Boyd et al. 2016	Boyd et al. 2016	Growth
23779320	1-[3-(Triethoxysilyl)propyl]urea	NEMATODE_COPAS1	Caenorhabditis elegans	NA	NA	AC50	NA	0.17211573528215499	mg/L	Boyd et al. 2016	Boyd et al. 2016	Growth
94280	Triethylene glycol bis(2-ethylhexanoate)	NEMATODE_COPAS1	Caenorhabditis elegans	NA	NA	AC50	NA	402.5719999597428	mg/L	Boyd et al. 2016	Boyd et al. 2016	Growth
25606411	Propamocarb hydrochloride	NEMATODE_COPAS1	Caenorhabditis elegans	NA	NA	AC50	NA	193.12041399819296	mg/L	Boyd et al. 2016	Boyd et al. 2016	Growth
76039	Trichloroacetic acid	NEMATODE_COPAS1	Caenorhabditis elegans	NA	NA	AC50	NA	163.38	mg/L	Boyd et al. 2016	Boyd et al. 2016	Growth
120718	2-Methoxy-5-methylaniline	NEMATODE_COPAS1	Caenorhabditis elegans	NA	NA	AC50	NA	21.305	mg/L	Boyd et al. 2016	Boyd et al. 2016	Growth
110441	2E,4E-Hexadienoic acid	NEMATODE_COPAS1	Caenorhabditis elegans	NA	NA	AC50	NA	112.1279999887872	mg/L	Boyd et al. 2016	Boyd et al. 2016	Growth
50594666	Acifluorfen	NEMATODE_COPAS1	Caenorhabditis elegans	NA	NA	AC50	NA	18.949146329591404	mg/L	Boyd et al. 2016	Boyd et al. 2016	Growth
106445	p-Cresol	NEMATODE_COPAS1	Caenorhabditis elegans	NA	NA	AC50	NA	108.14	mg/L	Boyd et al. 2016	Boyd et al. 2016	Growth
27138314	Dipropylene glycol, dibenzoate	NEMATODE_COPAS1	Caenorhabditis elegans	NA	NA	AC50	NA	0.20048074218060702	mg/L	Boyd et al. 2016	Boyd et al. 2016	Growth
110850	Piperazine	NEMATODE_COPAS1	Caenorhabditis elegans	NA	NA	AC50	NA	86.138	mg/L	Boyd et al. 2016	Boyd et al. 2016	Growth
88722	2-Nitrotoluene	NEMATODE_COPAS1	Caenorhabditis elegans	NA	NA	AC50	NA	137.138	mg/L	Boyd et al. 2016	Boyd et al. 2016	Growth
102761	Triacetin	NEMATODE_COPAS1	Caenorhabditis elegans	NA	NA	AC50	NA	218.205	mg/L	Boyd et al. 2016	Boyd et al. 2016	Growth
131180	Dipentyl phthalate	NEMATODE_COPAS1	Caenorhabditis elegans	NA	NA	AC50	NA	306.4019997242381	mg/L	Boyd et al. 2016	Boyd et al. 2016	Growth
1689845	Bromoxynil	NEMATODE_COPAS1	Caenorhabditis elegans	NA	NA	AC50	NA	276.915	mg/L	Boyd et al. 2016	Boyd et al. 2016	Growth
3844459	FD&C Blue No. 1	NEMATODE_COPAS1	Caenorhabditis elegans	NA	NA	AC50	NA	391.27542250365605	mg/L	Boyd et al. 2016	Boyd et al. 2016	Growth
599791	Sulfasalazine	NEMATODE_COPAS1	Caenorhabditis elegans	NA	NA	AC50	NA	205.796	mg/L	Boyd et al. 2016	Boyd et al. 2016	Growth
110805	2-Ethoxyethanol	NEMATODE_COPAS1	Caenorhabditis elegans	NA	NA	AC50	NA	45.16552027824459	mg/L	Boyd et al. 2016	Boyd et al. 2016	Growth
108678	1,3,5-Trimethylbenzene	NEMATODE_COPAS1	Caenorhabditis elegans	NA	NA	AC50	NA	52.9091	mg/L	Boyd et al. 2016	Boyd et al. 2016	Growth
108598	Dimethyl malonate	NEMATODE_COPAS1	Caenorhabditis elegans	NA	NA	AC50	NA	31.026	mg/L	Boyd et al. 2016	Boyd et al. 2016	Growth
100516	Benzyl alcohol	NEMATODE_COPAS1	Caenorhabditis elegans	NA	NA	AC50	NA	11.920071351578002	mg/L	Boyd et al. 2016	Boyd et al. 2016	Growth
77929	Citric acid	NEMATODE_COPAS1	Caenorhabditis elegans	NA	NA	AC50	NA	13.08369560454054	mg/L	Boyd et al. 2016	Boyd et al. 2016	Growth
101020	Triphenyl phosphite	NEMATODE_COPAS1	Caenorhabditis elegans	NA	NA	AC50	NA	235.0448643779124	mg/L	Boyd et al. 2016	Boyd et al. 2016	Growth
116063	Aldicarb	NEMATODE_COPAS1	Caenorhabditis elegans	NA	NA	AC50	NA	1.32311	mg/L	Boyd et al. 2016	Boyd et al. 2016	Growth
95874	2,5-Dimethylphenol	NEMATODE_COPAS1	Caenorhabditis elegans	NA	NA	AC50	NA	122.167	mg/L	Boyd et al. 2016	Boyd et al. 2016	Growth
98544	4-(1,1-Dimethylethyl)phenol	NEMATODE_COPAS1	Caenorhabditis elegans	NA	NA	AC50	NA	150.221	mg/L	Boyd et al. 2016	Boyd et al. 2016	Growth
100378	N,N-Diethylethanolamine	NEMATODE_COPAS1	Caenorhabditis elegans	NA	NA	AC50	NA	117.192	mg/L	Boyd et al. 2016	Boyd et al. 2016	Growth
112050	Nonanoic acid	NEMATODE_COPAS1	Caenorhabditis elegans	NA	NA	AC50	NA	158.241	mg/L	Boyd et al. 2016	Boyd et al. 2016	Growth
298464	Carbamazepine	NEMATODE_COPAS1	Caenorhabditis elegans	NA	NA	AC50	NA	236.274	mg/L	Boyd et al. 2016	Boyd et al. 2016	Growth
104767	2-Ethyl-1-hexanol	NEMATODE_COPAS1	Caenorhabditis elegans	NA	NA	AC50	NA	28.266393572465898	mg/L	Boyd et al. 2016	Boyd et al. 2016	Growth
134623	DEET	NEMATODE_COPAS1	Caenorhabditis elegans	NA	NA	AC50	NA	18.89802492117558	mg/L	Boyd et al. 2016	Boyd et al. 2016	Growth
141435	Ethanolamine	NEMATODE_COPAS1	Caenorhabditis elegans	NA	NA	AC50	NA	0.032637319433092005	mg/L	Boyd et al. 2016	Boyd et al. 2016	Growth
109864	2-Methoxyethanol	NEMATODE_COPAS1	Caenorhabditis elegans	NA	NA	AC50	NA	0.16929195464286004	mg/L	Boyd et al. 2016	Boyd et al. 2016	Growth
58935	Hydrochlorothiazide	NEMATODE_COPAS1	Caenorhabditis elegans	NA	NA	AC50	NA	2.37988	mg/L	Boyd et al. 2016	Boyd et al. 2016	Growth
107926	Butanoic acid	NEMATODE_COPAS1	Caenorhabditis elegans	NA	NA	AC50	NA	16.5355	mg/L	Boyd et al. 2016	Boyd et al. 2016	Growth
68122	N,N-Dimethylformamide	NEMATODE_COPAS1	Caenorhabditis elegans	NA	NA	AC50	NA	73.09499999269049	mg/L	Boyd et al. 2016	Boyd et al. 2016	Growth
826620	2-Norbornene-5,6-dicarboxylic anhydride	NEMATODE_COPAS1	Caenorhabditis elegans	NA	NA	AC50	NA	164.15999238297601	mg/L	Boyd et al. 2016	Boyd et al. 2016	Growth
57754855	Clopyralid-olamine	NEMATODE_COPAS1	Caenorhabditis elegans	NA	NA	AC50	NA	16.9035	mg/L	Boyd et al. 2016	Boyd et al. 2016	Growth
111773	Diethylene glycol monomethyl ether	NEMATODE_COPAS1	Caenorhabditis elegans	NA	NA	AC50	NA	120.14793471157681	mg/L	Boyd et al. 2016	Boyd et al. 2016	Growth
95658	3,4-Dimethylphenol	NEMATODE_COPAS1	Caenorhabditis elegans	NA	NA	AC50	NA	12.9478	mg/L	Boyd et al. 2016	Boyd et al. 2016	Growth
744456	Diphenyl isophthalate	NEMATODE_COPAS1	Caenorhabditis elegans	NA	NA	AC50	NA	43.7857	mg/L	Boyd et al. 2016	Boyd et al. 2016	Growth
349495427	PharmaGSID_47263	NEMATODE_COPAS1	Caenorhabditis elegans	NA	NA	AC50	NA	284.319	mg/L	Boyd et al. 2016	Boyd et al. 2016	Growth
556525	Glycidol	NEMATODE_COPAS1	Caenorhabditis elegans	NA	NA	AC50	NA	0.191809	mg/L	Boyd et al. 2016	Boyd et al. 2016	Growth
87627	2,6-Dimethylaniline	NEMATODE_COPAS1	Caenorhabditis elegans	NA	NA	AC50	NA	8.143428073677411	mg/L	Boyd et al. 2016	Boyd et al. 2016	Growth
3739386	3-Phenoxybenzoic acid	NEMATODE_COPAS1	Caenorhabditis elegans	NA	NA	AC50	NA	128.794	mg/L	Boyd et al. 2016	Boyd et al. 2016	Growth
115968	Tris(2-chloroethyl) phosphate	NEMATODE_COPAS1	Caenorhabditis elegans	NA	NA	AC50	NA	285.48	mg/L	Boyd et al. 2016	Boyd et al. 2016	Growth
97541	Isoeugenol	NEMATODE_COPAS1	Caenorhabditis elegans	NA	NA	AC50	NA	164.204	mg/L	Boyd et al. 2016	Boyd et al. 2016	Growth
91225	Quinoline	NEMATODE_COPAS1	Caenorhabditis elegans	NA	NA	AC50	NA	0.047695747578203995	mg/L	Boyd et al. 2016	Boyd et al. 2016	Growth
606202	2,6-Dinitrotoluene	NEMATODE_COPAS1	Caenorhabditis elegans	NA	NA	AC50	NA	182.135	mg/L	Boyd et al. 2016	Boyd et al. 2016	Growth
6055192	Cyclophosphamide monohydrate	NEMATODE_COPAS1	Caenorhabditis elegans	NA	NA	AC50	NA	147.287	mg/L	Boyd et al. 2016	Boyd et al. 2016	Growth
116256	1-(Hydroxymethyl)-5,5-dimethylhydantoin	NEMATODE_COPAS1	Caenorhabditis elegans	NA	NA	AC50	NA	158.157	mg/L	Boyd et al. 2016	Boyd et al. 2016	Growth
58082	Caffeine	NEMATODE_COPAS1	Caenorhabditis elegans	NA	NA	AC50	NA	194.19399996116115	mg/L	Boyd et al. 2016	Boyd et al. 2016	Growth
629629	Pentadecane	NEMATODE_COPAS1	Caenorhabditis elegans	NA	NA	AC50	NA	24.035147724766198	mg/L	Boyd et al. 2016	Boyd et al. 2016	Growth
106650	Dimethyl succinate	NEMATODE_COPAS1	Caenorhabditis elegans	NA	NA	AC50	NA	88.9807	mg/L	Boyd et al. 2016	Boyd et al. 2016	Growth
111966	Diethylene glycol dimethyl ether	NEMATODE_COPAS1	Caenorhabditis elegans	NA	NA	AC50	NA	0.185408	mg/L	Boyd et al. 2016	Boyd et al. 2016	Growth
69655056	Didanosine	NEMATODE_COPAS1	Caenorhabditis elegans	NA	NA	AC50	NA	41.8263	mg/L	Boyd et al. 2016	Boyd et al. 2016	Growth
159138815	Cariporide mesylate	NEMATODE_COPAS1	Caenorhabditis elegans	NA	NA	AC50	NA	1.6637781229853998	mg/L	Boyd et al. 2016	Boyd et al. 2016	Growth
82385420	Sodium saccharin hydrate	NEMATODE_COPAS1	Caenorhabditis elegans	NA	NA	AC50	NA	223.18	mg/L	Boyd et al. 2016	Boyd et al. 2016	Growth
106309	Ethyl heptanoate	NEMATODE_COPAS1	Caenorhabditis elegans	NA	NA	AC50	NA	32.8682	mg/L	Boyd et al. 2016	Boyd et al. 2016	Growth
621647	N-Nitrosodi-n-propylamine	NEMATODE_COPAS1	Caenorhabditis elegans	NA	NA	AC50	NA	0.10437	mg/L	Boyd et al. 2016	Boyd et al. 2016	Growth
41372081	Methyldopa sesquihydrate	NEMATODE_COPAS1	Caenorhabditis elegans	NA	NA	AC50	NA	476.47899995235207	mg/L	Boyd et al. 2016	Boyd et al. 2016	Growth
82558507	Isoxaben	NEMATODE_COPAS1	Caenorhabditis elegans	NA	NA	AC50	NA	73.9223	mg/L	Boyd et al. 2016	Boyd et al. 2016	Growth
1646759	Aldicarb oxime	NEMATODE_COPAS1	Caenorhabditis elegans	NA	NA	AC50	NA	28.180158659268002	mg/L	Boyd et al. 2016	Boyd et al. 2016	Growth
96231	1,3-Dichloro-2-propanol	NEMATODE_COPAS1	Caenorhabditis elegans	NA	NA	AC50	NA	0.084135	mg/L	Boyd et al. 2016	Boyd et al. 2016	Growth
181640095	SR144190	NEMATODE_COPAS1	Caenorhabditis elegans	NA	NA	AC50	NA	613.1390830481948	mg/L	Boyd et al. 2016	Boyd et al. 2016	Growth
111693	Hexanedinitrile	NEMATODE_COPAS1	Caenorhabditis elegans	NA	NA	AC50	NA	108.144	mg/L	Boyd et al. 2016	Boyd et al. 2016	Growth
97530	Eugenol	NEMATODE_COPAS1	Caenorhabditis elegans	NA	NA	AC50	NA	164.204	mg/L	Boyd et al. 2016	Boyd et al. 2016	Growth
851916422	MK-812	NEMATODE_COPAS1	Caenorhabditis elegans	NA	NA	AC50	NA	587.637	mg/L	Boyd et al. 2016	Boyd et al. 2016	Growth
210880925	Clothianidin	NEMATODE_COPAS1	Caenorhabditis elegans	NA	NA	AC50	NA	58.0461	mg/L	Boyd et al. 2016	Boyd et al. 2016	Growth
197077557	UK-333747	NEMATODE_COPAS1	Caenorhabditis elegans	NA	NA	AC50	NA	83.5493	mg/L	Boyd et al. 2016	Boyd et al. 2016	Growth
20325400	C.I. Disperse Black 6 dihydrochloride	NEMATODE_COPAS1	Caenorhabditis elegans	NA	NA	AC50	NA	62.59659471539899	mg/L	Boyd et al. 2016	Boyd et al. 2016	Growth
21725462	Cyanazine	NEMATODE_COPAS1	Caenorhabditis elegans	NA	NA	AC50	NA	2.5473649295069998	mg/L	Boyd et al. 2016	Boyd et al. 2016	Growth
221671621	SR146131 trifluoroacetate (1:1)	NEMATODE_COPAS1	Caenorhabditis elegans	NA	NA	AC50	NA	724.19	mg/L	Boyd et al. 2016	Boyd et al. 2016	Growth
104795688	CI-959	NEMATODE_COPAS1	Caenorhabditis elegans	NA	NA	AC50	NA	81.51141862301999	mg/L	Boyd et al. 2016	Boyd et al. 2016	Growth
106490	4-Methylbenzenamine	NEMATODE_COPAS1	Caenorhabditis elegans	NA	NA	AC50	NA	107.156	mg/L	Boyd et al. 2016	Boyd et al. 2016	Growth
124947	Triamcinolone	NEMATODE_COPAS1	Caenorhabditis elegans	NA	NA	AC50	NA	394.439	mg/L	Boyd et al. 2016	Boyd et al. 2016	Growth
134605644	Butafenacil	NEMATODE_COPAS1	Caenorhabditis elegans	NA	NA	AC50	NA	263.208	mg/L	Boyd et al. 2016	Boyd et al. 2016	Growth
117817	Di(2-ethylhexyl) phthalate	NEMATODE_COPAS1	Caenorhabditis elegans	NA	NA	AC50	NA	1.0486859292062283	mg/L	Boyd et al. 2016	Boyd et al. 2016	Growth
1634782	Malaoxon	NEMATODE_COPAS1	Caenorhabditis elegans	NA	NA	AC50	NA	104.06581173704302	mg/L	Boyd et al. 2016	Boyd et al. 2016	Growth
541731	1,3-Dichlorobenzene	NEMATODE_COPAS1	Caenorhabditis elegans	NA	NA	AC50	NA	29.076416426399998	mg/L	Boyd et al. 2016	Boyd et al. 2016	Growth
576261	2,6-Dimethylphenol	NEMATODE_COPAS1	Caenorhabditis elegans	NA	NA	AC50	NA	0.31035981656213807	mg/L	Boyd et al. 2016	Boyd et al. 2016	Growth
87901	Symclosene	NEMATODE_COPAS1	Caenorhabditis elegans	NA	NA	AC50	NA	0.136244	mg/L	Boyd et al. 2016	Boyd et al. 2016	Growth
89725	2-(Butan-2-yl)phenol	NEMATODE_COPAS1	Caenorhabditis elegans	NA	NA	AC50	NA	150.221	mg/L	Boyd et al. 2016	Boyd et al. 2016	Growth
105544	Ethyl butyrate	NEMATODE_COPAS1	Caenorhabditis elegans	NA	NA	AC50	NA	18.741570482975998	mg/L	Boyd et al. 2016	Boyd et al. 2016	Growth
102829	Tributylamine	NEMATODE_COPAS1	Caenorhabditis elegans	NA	NA	AC50	NA	25.087379105821494	mg/L	Boyd et al. 2016	Boyd et al. 2016	Growth
73223	L-Tryptophan	NEMATODE_COPAS1	Caenorhabditis elegans	NA	NA	AC50	NA	45.4537	mg/L	Boyd et al. 2016	Boyd et al. 2016	Growth
94757	2,4-D	NEMATODE_COPAS1	Caenorhabditis elegans	NA	NA	AC50	NA	93.8358	mg/L	Boyd et al. 2016	Boyd et al. 2016	Growth
98967409	Flumetsulam	NEMATODE_COPAS1	Caenorhabditis elegans	NA	NA	AC50	NA	71.7932	mg/L	Boyd et al. 2016	Boyd et al. 2016	Growth
420042	Cyanamide	NEMATODE_COPAS1	Caenorhabditis elegans	NA	NA	AC50	NA	8.70798	mg/L	Boyd et al. 2016	Boyd et al. 2016	Growth
1929777	Vernolate	NEMATODE_COPAS1	Caenorhabditis elegans	NA	NA	AC50	NA	1.95664	mg/L	Boyd et al. 2016	Boyd et al. 2016	Growth
1119400	Dimethyl glutarate	NEMATODE_COPAS1	Caenorhabditis elegans	NA	NA	AC50	NA	34.6214	mg/L	Boyd et al. 2016	Boyd et al. 2016	Growth
842079	C.I. Solvent Yellow 14	NEMATODE_COPAS1	Caenorhabditis elegans	NA	NA	AC50	NA	180.84292314204347	mg/L	Boyd et al. 2016	Boyd et al. 2016	Growth
106876	4-Vinyl-1-cyclohexene diepoxide	NEMATODE_COPAS1	Caenorhabditis elegans	NA	NA	AC50	NA	75.5216	mg/L	Boyd et al. 2016	Boyd et al. 2016	Growth
126114	2-(Hydroxymethyl)-2-nitro-1,3-propanediol	NEMATODE_COPAS1	Caenorhabditis elegans	NA	NA	AC50	NA	151.118	mg/L	Boyd et al. 2016	Boyd et al. 2016	Growth
628637	Pentyl acetate	NEMATODE_COPAS1	Caenorhabditis elegans	NA	NA	AC50	NA	130.187	mg/L	Boyd et al. 2016	Boyd et al. 2016	Growth
111466	Diethylene glycol	NEMATODE_COPAS1	Caenorhabditis elegans	NA	NA	AC50	NA	106.121	mg/L	Boyd et al. 2016	Boyd et al. 2016	Growth
107880	1,3-Butanediol	NEMATODE_COPAS1	Caenorhabditis elegans	NA	NA	AC50	NA	18.581777425253602	mg/L	Boyd et al. 2016	Boyd et al. 2016	Growth
106241	(2E)-3,7-Dimethyl-2,6-octadien-1-ol	NEMATODE_COPAS1	Caenorhabditis elegans	NA	NA	AC50	NA	28.706751576817595	mg/L	Boyd et al. 2016	Boyd et al. 2016	Growth
89838	Thymol	NEMATODE_COPAS1	Caenorhabditis elegans	NA	NA	AC50	NA	0.16305316879807702	mg/L	Boyd et al. 2016	Boyd et al. 2016	Growth
106274	Isopentyl butyrate	NEMATODE_COPAS1	Caenorhabditis elegans	NA	NA	AC50	NA	34.94962445488441	mg/L	Boyd et al. 2016	Boyd et al. 2016	Growth
84662	Diethyl phthalate	NEMATODE_COPAS1	Caenorhabditis elegans	NA	NA	AC50	NA	0.11598971843520002	mg/L	Boyd et al. 2016	Boyd et al. 2016	Growth
4291638	Cladribine	NEMATODE_COPAS1	Caenorhabditis elegans	NA	NA	AC50	NA	285.69	mg/L	Boyd et al. 2016	Boyd et al. 2016	Growth
117337196	Fluthiacet-methyl	NEMATODE_COPAS1	Caenorhabditis elegans	NA	NA	AC50	NA	222.331	mg/L	Boyd et al. 2016	Boyd et al. 2016	Growth
68268	Retinol	NEMATODE_COPAS1	Caenorhabditis elegans	NA	NA	AC50	NA	286.459	mg/L	Boyd et al. 2016	Boyd et al. 2016	Growth
98011	Furfural	NEMATODE_COPAS1	Caenorhabditis elegans	NA	NA	AC50	NA	96.085	mg/L	Boyd et al. 2016	Boyd et al. 2016	Growth
66273	Methyl methanesulfonate	NEMATODE_COPAS1	Caenorhabditis elegans	NA	NA	AC50	NA	0.9035949719006702	mg/L	Boyd et al. 2016	Boyd et al. 2016	Growth
100027	4-Nitrophenol	NEMATODE_COPAS1	Caenorhabditis elegans	NA	NA	AC50	NA	0.0781432	mg/L	Boyd et al. 2016	Boyd et al. 2016	Growth
1156190	Tolazamide	NEMATODE_COPAS1	Caenorhabditis elegans	NA	NA	AC50	NA	3.73895	mg/L	Boyd et al. 2016	Boyd et al. 2016	Growth
162706141	UK-156819	NEMATODE_COPAS1	Caenorhabditis elegans	NA	NA	AC50	NA	308.381	mg/L	Boyd et al. 2016	Boyd et al. 2016	Growth
91645	Coumarin	NEMATODE_COPAS1	Caenorhabditis elegans	NA	NA	AC50	NA	69.7406	mg/L	Boyd et al. 2016	Boyd et al. 2016	Growth
111762	2-Butoxyethanol	NEMATODE_COPAS1	Caenorhabditis elegans	NA	NA	AC50	NA	11.17367539891872	mg/L	Boyd et al. 2016	Boyd et al. 2016	Growth
114311329	Imazamox	NEMATODE_COPAS1	Caenorhabditis elegans	NA	NA	AC50	NA	62.5773	mg/L	Boyd et al. 2016	Boyd et al. 2016	Growth
82469792	Butyryl-n-trihexylcitrate	NEMATODE_COPAS1	Caenorhabditis elegans	NA	NA	AC50	NA	37.3153	mg/L	Boyd et al. 2016	Boyd et al. 2016	Growth
313994795	MK-578	NEMATODE_COPAS1	Caenorhabditis elegans	NA	NA	AC50	NA	574.785	mg/L	Boyd et al. 2016	Boyd et al. 2016	Growth
544763	Hexadecane	NEMATODE_COPAS1	Caenorhabditis elegans	NA	NA	AC50	NA	226.44799950181437	mg/L	Boyd et al. 2016	Boyd et al. 2016	Growth
117840	Di-n-octyl phthalate	NEMATODE_COPAS1	Caenorhabditis elegans	NA	NA	AC50	NA	390.564	mg/L	Boyd et al. 2016	Boyd et al. 2016	Growth
828002	Dimethoxane	NEMATODE_COPAS1	Caenorhabditis elegans	NA	NA	AC50	NA	12.627474729126401	mg/L	Boyd et al. 2016	Boyd et al. 2016	Growth
15307796	Diclofenac sodium	NEMATODE_COPAS1	Caenorhabditis elegans	NA	NA	AC50	NA	318.13	mg/L	Boyd et al. 2016	Boyd et al. 2016	Growth
85687	Benzyl butyl phthalate	NEMATODE_COPAS1	Caenorhabditis elegans	NA	NA	AC50	NA	30.0519	mg/L	Boyd et al. 2016	Boyd et al. 2016	Growth
128041	Sodium dimethyldithiocarbamate	NEMATODE_COPAS1	Caenorhabditis elegans	NA	NA	AC50	NA	143.2	mg/L	Boyd et al. 2016	Boyd et al. 2016	Growth
353280076	CP-612372	NEMATODE_COPAS1	Caenorhabditis elegans	NA	NA	AC50	NA	0.21032831322249998	mg/L	Boyd et al. 2016	Boyd et al. 2016	Growth
120809	1,‚Äã2-‚ÄãBenzenediol	NEMATODE_COPAS1	Caenorhabditis elegans	NA	NA	AC50	NA	59.285465245411196	mg/L	Boyd et al. 2016	Boyd et al. 2016	Growth
51309	Isoproterenol hydrochloride	NEMATODE_COPAS1	Caenorhabditis elegans	NA	NA	AC50	NA	13.449383435237198	mg/L	Boyd et al. 2016	Boyd et al. 2016	Growth
98066	tert-Butylbenzene	NEMATODE_COPAS1	Caenorhabditis elegans	NA	NA	AC50	NA	29.079362923190804	mg/L	Boyd et al. 2016	Boyd et al. 2016	Growth
100005	1-Chloro-4-nitrobenzene	NEMATODE_COPAS1	Caenorhabditis elegans	NA	NA	AC50	NA	32.5987	mg/L	Boyd et al. 2016	Boyd et al. 2016	Growth
872504	N-Methyl-2-pyrrolidone	NEMATODE_COPAS1	Caenorhabditis elegans	NA	NA	AC50	NA	0.0919526	mg/L	Boyd et al. 2016	Boyd et al. 2016	Growth
57410	5,5-Diphenylhydantoin	NEMATODE_COPAS1	Caenorhabditis elegans	NA	NA	AC50	NA	252.27300000000002	mg/L	Boyd et al. 2016	Boyd et al. 2016	Growth
78422	Tris(2-ethylhexyl) phosphate	NEMATODE_COPAS1	Caenorhabditis elegans	NA	NA	AC50	NA	23.30335575237228	mg/L	Boyd et al. 2016	Boyd et al. 2016	Growth
114078	Erythromycin	NEMATODE_COPAS1	Caenorhabditis elegans	NA	NA	AC50	NA	733.937	mg/L	Boyd et al. 2016	Boyd et al. 2016	Growth
2783940	FD&C Yellow 6	NEMATODE_COPAS1	Caenorhabditis elegans	NA	NA	AC50	NA	0.051371437390640005	mg/L	Boyd et al. 2016	Boyd et al. 2016	Growth
824782	Sodium 4-nitrophenolate	NEMATODE_COPAS1	Caenorhabditis elegans	NA	NA	AC50	NA	11.825026770816681	mg/L	Boyd et al. 2016	Boyd et al. 2016	Growth
124185	Decane	NEMATODE_COPAS1	Caenorhabditis elegans	NA	NA	AC50	NA	142.286	mg/L	Boyd et al. 2016	Boyd et al. 2016	Growth
123922	3-Methylbutyl acetate	NEMATODE_COPAS1	Caenorhabditis elegans	NA	NA	AC50	NA	130.187	mg/L	Boyd et al. 2016	Boyd et al. 2016	Growth
95501	1,2-Dichlorobenzene	NEMATODE_COPAS1	Caenorhabditis elegans	NA	NA	AC50	NA	31.726547949599997	mg/L	Boyd et al. 2016	Boyd et al. 2016	Growth
94133	Propylparaben	NEMATODE_COPAS1	Caenorhabditis elegans	NA	NA	AC50	NA	180.203	mg/L	Boyd et al. 2016	Boyd et al. 2016	Growth
6381777	Sodium erythorbate	NEMATODE_COPAS1	Caenorhabditis elegans	NA	NA	AC50	NA	21.020481977022996	mg/L	Boyd et al. 2016	Boyd et al. 2016	Growth
16672870	2-Cloroethylphosphonic acid	NEMATODE_COPAS1	Caenorhabditis elegans	NA	NA	AC50	NA	32.5597	mg/L	Boyd et al. 2016	Boyd et al. 2016	Growth
112505	2-[2-(2-Ethoxyethoxy)ethoxy]ethanol	NEMATODE_COPAS1	Caenorhabditis elegans	NA	NA	AC50	NA	178.22800000000004	mg/L	Boyd et al. 2016	Boyd et al. 2016	Growth
55290647	Dimethipin	NEMATODE_COPAS1	Caenorhabditis elegans	NA	NA	AC50	NA	51.6545	mg/L	Boyd et al. 2016	Boyd et al. 2016	Growth
51796	Urethane	NEMATODE_COPAS1	Caenorhabditis elegans	NA	NA	AC50	NA	89.094	mg/L	Boyd et al. 2016	Boyd et al. 2016	Growth
101100	2-(m-Chlorophenoxy)propionic acid	NEMATODE_COPAS1	Caenorhabditis elegans	NA	NA	AC50	NA	44.5427	mg/L	Boyd et al. 2016	Boyd et al. 2016	Growth
553264	4,4'-Bipyridine	NEMATODE_COPAS1	Caenorhabditis elegans	NA	NA	AC50	NA	37.487631737322005	mg/L	Boyd et al. 2016	Boyd et al. 2016	Growth
84087014	Quinclorac	NEMATODE_COPAS1	Caenorhabditis elegans	NA	NA	AC50	NA	50.4414	mg/L	Boyd et al. 2016	Boyd et al. 2016	Growth
121697	N,N-Dimethylaniline	NEMATODE_COPAS1	Caenorhabditis elegans	NA	NA	AC50	NA	26.5371	mg/L	Boyd et al. 2016	Boyd et al. 2016	Growth
496720	3,4-Diaminotoluene	NEMATODE_COPAS1	Caenorhabditis elegans	NA	NA	AC50	NA	122.17100000000002	mg/L	Boyd et al. 2016	Boyd et al. 2016	Growth
50351	Thalidomide	NEMATODE_COPAS1	Caenorhabditis elegans	NA	NA	AC50	NA	13.524405484626229	mg/L	Boyd et al. 2016	Boyd et al. 2016	Growth
123343168	Pyrithiobac sodium	NEMATODE_COPAS1	Caenorhabditis elegans	NA	NA	AC50	NA	75.69830801355101	mg/L	Boyd et al. 2016	Boyd et al. 2016	Growth
55981	Busulfan	NEMATODE_COPAS1	Caenorhabditis elegans	NA	NA	AC50	NA	175.61110095833698	mg/L	Boyd et al. 2016	Boyd et al. 2016	Growth
112529154	Pioglitazone hydrochloride	NEMATODE_COPAS1	Caenorhabditis elegans	NA	NA	AC50	NA	392.9	mg/L	Boyd et al. 2016	Boyd et al. 2016	Growth
120478	Ethylparaben	NEMATODE_COPAS1	Caenorhabditis elegans	NA	NA	AC50	NA	166.17599998338235	mg/L	Boyd et al. 2016	Boyd et al. 2016	Growth
95487	o-Cresol	NEMATODE_COPAS1	Caenorhabditis elegans	NA	NA	AC50	NA	108.14	mg/L	Boyd et al. 2016	Boyd et al. 2016	Growth
103361097	Flumioxazin	NEMATODE_COPAS1	Caenorhabditis elegans	NA	NA	AC50	NA	0.250001	mg/L	Boyd et al. 2016	Boyd et al. 2016	Growth
137304	Ziram	NEMATODE_COPAS1	Caenorhabditis elegans	NA	NA	AC50	NA	0.293011	mg/L	Boyd et al. 2016	Boyd et al. 2016	Growth
81131706	Pravastatin sodium	NEMATODE_COPAS1	Caenorhabditis elegans	NA	NA	AC50	NA	198.10468935981083	mg/L	Boyd et al. 2016	Boyd et al. 2016	Growth
1445756	Bis(1-methylethyl) methylphosphonate	NEMATODE_COPAS1	Caenorhabditis elegans	NA	NA	AC50	NA	0.41994727062132803	mg/L	Boyd et al. 2016	Boyd et al. 2016	Growth
142621	Hexanoic acid	NEMATODE_COPAS1	Caenorhabditis elegans	NA	NA	AC50	NA	0.0975366	mg/L	Boyd et al. 2016	Boyd et al. 2016	Growth
95578	2-Chlorophenol	NEMATODE_COPAS1	Caenorhabditis elegans	NA	NA	AC50	NA	27.756943663928002	mg/L	Boyd et al. 2016	Boyd et al. 2016	Growth
111988499	Thiacloprid	NEMATODE_COPAS1	Caenorhabditis elegans	NA	NA	AC50	NA	252.72	mg/L	Boyd et al. 2016	Boyd et al. 2016	Growth
99990	4-Nitrotoluene	NEMATODE_COPAS1	Caenorhabditis elegans	NA	NA	AC50	NA	63.5625	mg/L	Boyd et al. 2016	Boyd et al. 2016	Growth
6846500	2,2,4-Trimethyl-1,3-pentanediol diisobutyrate	NEMATODE_COPAS1	Caenorhabditis elegans	NA	NA	AC50	NA	35.5165	mg/L	Boyd et al. 2016	Boyd et al. 2016	Growth
81335775	Imazethapyr	NEMATODE_COPAS1	Caenorhabditis elegans	NA	NA	AC50	NA	1.47259	mg/L	Boyd et al. 2016	Boyd et al. 2016	Growth
94746	2-(4-Chloro-2-methylphenoxy)acetic acid	NEMATODE_COPAS1	Caenorhabditis elegans	NA	NA	AC50	NA	22.3031	mg/L	Boyd et al. 2016	Boyd et al. 2016	Growth
123319	Hydroquinone	NEMATODE_COPAS1	Caenorhabditis elegans	NA	NA	AC50	NA	20.563998184166397	mg/L	Boyd et al. 2016	Boyd et al. 2016	Growth
4418262	Sodium dehydroacetate	NEMATODE_COPAS1	Caenorhabditis elegans	NA	NA	AC50	NA	100.572	mg/L	Boyd et al. 2016	Boyd et al. 2016	Growth
58394642	Benzyloctyl adipate	NEMATODE_COPAS1	Caenorhabditis elegans	NA	NA	AC50	NA	17.59919657936592	mg/L	Boyd et al. 2016	Boyd et al. 2016	Growth
127071	Hydroxyurea	NEMATODE_COPAS1	Caenorhabditis elegans	NA	NA	AC50	NA	1.3620172935715502	mg/L	Boyd et al. 2016	Boyd et al. 2016	Growth
57636	17alpha-Ethinylestradiol	NEMATODE_COPAS1	Caenorhabditis elegans	NA	NA	AC50	NA	0.293885	mg/L	Boyd et al. 2016	Boyd et al. 2016	Growth
107073	2-Chloroethanol	NEMATODE_COPAS1	Caenorhabditis elegans	NA	NA	AC50	NA	0.0728458	mg/L	Boyd et al. 2016	Boyd et al. 2016	Growth
98862	Acetophenone	NEMATODE_COPAS1	Caenorhabditis elegans	NA	NA	AC50	NA	21.6475	mg/L	Boyd et al. 2016	Boyd et al. 2016	Growth
7632000	Sodium nitrite	NEMATODE_COPAS1	Caenorhabditis elegans	NA	NA	AC50	NA	14.698447501221501	mg/L	Boyd et al. 2016	Boyd et al. 2016	Growth
124072	Octanoic acid	NEMATODE_COPAS1	Caenorhabditis elegans	NA	NA	AC50	NA	0.0831118	mg/L	Boyd et al. 2016	Boyd et al. 2016	Growth
119904	C.I. Disperse Black 6	NEMATODE_COPAS1	Caenorhabditis elegans	NA	NA	AC50	NA	49.31278206927141	mg/L	Boyd et al. 2016	Boyd et al. 2016	Growth
124130	Octanal	NEMATODE_COPAS1	Caenorhabditis elegans	NA	NA	AC50	NA	0.16117459512932003	mg/L	Boyd et al. 2016	Boyd et al. 2016	Growth
93152	1,2-Dimethoxy-4-(2-propen-1-yl)benzene	NEMATODE_COPAS1	Caenorhabditis elegans	NA	NA	AC50	NA	41.24282687223231	mg/L	Boyd et al. 2016	Boyd et al. 2016	Growth
57501	Sucrose	NEMATODE_COPAS1	Caenorhabditis elegans	NA	NA	AC50	NA	3.6965836658796305	mg/L	Boyd et al. 2016	Boyd et al. 2016	Growth
77930	Triethyl citrate	NEMATODE_COPAS1	Caenorhabditis elegans	NA	NA	AC50	NA	56.3127	mg/L	Boyd et al. 2016	Boyd et al. 2016	Growth
56042	6-Methyl-2-thiouracil	NEMATODE_COPAS1	Caenorhabditis elegans	NA	NA	AC50	NA	33.5701	mg/L	Boyd et al. 2016	Boyd et al. 2016	Growth
57114	Octadecanoic acid	NEMATODE_COPAS1	Caenorhabditis elegans	NA	NA	AC50	NA	2.99391	mg/L	Boyd et al. 2016	Boyd et al. 2016	Growth
111900	2-(2-Ethoxyethoxy)ethanol	NEMATODE_COPAS1	Caenorhabditis elegans	NA	NA	AC50	NA	30.0583	mg/L	Boyd et al. 2016	Boyd et al. 2016	Growth
131704	Monobutyl phthalate	NEMATODE_COPAS1	Caenorhabditis elegans	NA	NA	AC50	NA	2.25133	mg/L	Boyd et al. 2016	Boyd et al. 2016	Growth
1934210	C.I. Acid Yellow 23	NEMATODE_COPAS1	Caenorhabditis elegans	NA	NA	AC50	NA	37.83502309976401	mg/L	Boyd et al. 2016	Boyd et al. 2016	Growth
2164172	Fluometuron	NEMATODE_COPAS1	Caenorhabditis elegans	NA	NA	AC50	NA	47.6066	mg/L	Boyd et al. 2016	Boyd et al. 2016	Growth
219790724	SB281832	NEMATODE_COPAS1	Caenorhabditis elegans	NA	NA	AC50	NA	45.522	mg/L	Boyd et al. 2016	Boyd et al. 2016	Growth
99763	Methylparaben	NEMATODE_COPAS1	Caenorhabditis elegans	NA	NA	AC50	NA	31.4444	mg/L	Boyd et al. 2016	Boyd et al. 2016	Growth
53861	Indomethacin	NEMATODE_COPAS1	Caenorhabditis elegans	NA	NA	AC50	NA	357.7900000000001	mg/L	Boyd et al. 2016	Boyd et al. 2016	Growth
123331	Maleic hydrazide	NEMATODE_COPAS1	Caenorhabditis elegans	NA	NA	AC50	NA	1.1625882194155999	mg/L	Boyd et al. 2016	Boyd et al. 2016	Growth
103902	Acetaminophen	NEMATODE_COPAS1	Caenorhabditis elegans	NA	NA	AC50	NA	31.318010837851503	mg/L	Boyd et al. 2016	Boyd et al. 2016	Growth
111422	Diethanolamine	NEMATODE_COPAS1	Caenorhabditis elegans	NA	NA	AC50	NA	21.3787	mg/L	Boyd et al. 2016	Boyd et al. 2016	Growth
59303	Folic acid	NEMATODE_COPAS1	Caenorhabditis elegans	NA	NA	AC50	NA	90.4334	mg/L	Boyd et al. 2016	Boyd et al. 2016	Growth
114261	Propoxur	NEMATODE_COPAS1	Caenorhabditis elegans	NA	NA	AC50	NA	41.9268	mg/L	Boyd et al. 2016	Boyd et al. 2016	Growth
34256821	Acetochlor	NEMATODE_COPAS1	Caenorhabditis elegans	NA	NA	AC50	NA	0.36798124522097997	mg/L	Boyd et al. 2016	Boyd et al. 2016	Growth
120832	2,4-Dichlorophenol	NEMATODE_COPAS1	Caenorhabditis elegans	NA	NA	AC50	NA	36.8729	mg/L	Boyd et al. 2016	Boyd et al. 2016	Growth
50892234	[4-Chloro-6-(2,3-xylidino)-2-pyrimidinylthio]acetic acid	NEMATODE_COPAS1	Caenorhabditis elegans	NA	NA	AC50	NA	16.5966	mg/L	Boyd et al. 2016	Boyd et al. 2016	Growth
96093	Styrene oxide	NEMATODE_COPAS1	Caenorhabditis elegans	NA	NA	AC50	NA	27.346981956093195	mg/L	Boyd et al. 2016	Boyd et al. 2016	Growth
79390	Methacrylamide	NEMATODE_COPAS1	Caenorhabditis elegans	NA	NA	AC50	NA	0.0809893	mg/L	Boyd et al. 2016	Boyd et al. 2016	Growth
108112	4-Methyl-2-pentanol	NEMATODE_COPAS1	Caenorhabditis elegans	NA	NA	AC50	NA	54.7935	mg/L	Boyd et al. 2016	Boyd et al. 2016	Growth
614459	tert-Butyl perbenzoate	NEMATODE_COPAS1	Caenorhabditis elegans	NA	NA	AC50	NA	38.265	mg/L	Boyd et al. 2016	Boyd et al. 2016	Growth
271896	2,3-Benzofuran	NEMATODE_COPAS1	Caenorhabditis elegans	NA	NA	AC50	NA	22.854288451240503	mg/L	Boyd et al. 2016	Boyd et al. 2016	Growth
314409	Bromacil	NEMATODE_COPAS1	Caenorhabditis elegans	NA	NA	AC50	NA	57.12561856524501	mg/L	Boyd et al. 2016	Boyd et al. 2016	Growth
92875	4,4‚Ä≤-Diamino-1,1‚Ä≤-biphenyl	NEMATODE_COPAS1	Caenorhabditis elegans	NA	NA	AC50	NA	1.6415339029071296	mg/L	Boyd et al. 2016	Boyd et al. 2016	Growth
43222486	Difenzoquat metilsulfate	NEMATODE_COPAS1	Caenorhabditis elegans	NA	NA	AC50	NA	74.1549	mg/L	Boyd et al. 2016	Boyd et al. 2016	Growth
110269	N,N'-Methylenebisacrylamide	NEMATODE_COPAS1	Caenorhabditis elegans	NA	NA	AC50	NA	33.698662046501305	mg/L	Boyd et al. 2016	Boyd et al. 2016	Growth
10043353	Boric acid (H3BO3)	NEMATODE_COPAS1	Caenorhabditis elegans	NA	NA	AC50	NA	0.055578	mg/L	Boyd et al. 2016	Boyd et al. 2016	Growth
3337711	Asulam	NEMATODE_COPAS1	Caenorhabditis elegans	NA	NA	AC50	NA	0.266465	mg/L	Boyd et al. 2016	Boyd et al. 2016	Growth
4376185	Monomethyl phthalate	NEMATODE_COPAS1	Caenorhabditis elegans	NA	NA	AC50	NA	34.400617137457196	mg/L	Boyd et al. 2016	Boyd et al. 2016	Growth
88120	Vinylpyrrolidone	NEMATODE_COPAS1	Caenorhabditis elegans	NA	NA	AC50	NA	6.02834	mg/L	Boyd et al. 2016	Boyd et al. 2016	Growth
92842	Phenothiazine	NEMATODE_COPAS1	Caenorhabditis elegans	NA	NA	AC50	NA	1.39613	mg/L	Boyd et al. 2016	Boyd et al. 2016	Growth
90120	1-Methylnaphthalene	NEMATODE_COPAS1	Caenorhabditis elegans	NA	NA	AC50	NA	0.0733891	mg/L	Boyd et al. 2016	Boyd et al. 2016	Growth
118718	Maltol	NEMATODE_COPAS1	Caenorhabditis elegans	NA	NA	AC50	NA	20.2558	mg/L	Boyd et al. 2016	Boyd et al. 2016	Growth
111875	1-Octanol	NEMATODE_COPAS1	Caenorhabditis elegans	NA	NA	AC50	NA	109.4622627725907	mg/L	Boyd et al. 2016	Boyd et al. 2016	Growth
87674688	Dimethenamid	NEMATODE_COPAS1	Caenorhabditis elegans	NA	NA	AC50	NA	18.412522391513402	mg/L	Boyd et al. 2016	Boyd et al. 2016	Growth
68359375	Cyfluthrin	NEMATODE_COPAS1	Caenorhabditis elegans	NA	NA	AC50	NA	93.4965	mg/L	Boyd et al. 2016	Boyd et al. 2016	Growth
108952	Phenol	NEMATODE_COPAS1	Caenorhabditis elegans	NA	NA	AC50	NA	14.5898	mg/L	Boyd et al. 2016	Boyd et al. 2016	Growth
288880	1H-1,2,4-Triazole	NEMATODE_COPAS1	Caenorhabditis elegans	NA	NA	AC50	NA	13.726524253624198	mg/L	Boyd et al. 2016	Boyd et al. 2016	Growth
79163	N-Methylacetamide	NEMATODE_COPAS1	Caenorhabditis elegans	NA	NA	AC50	NA	16.4583	mg/L	Boyd et al. 2016	Boyd et al. 2016	Growth
57556	1,2-Propylene glycol	NEMATODE_COPAS1	Caenorhabditis elegans	NA	NA	AC50	NA	76.095	mg/L	Boyd et al. 2016	Boyd et al. 2016	Growth
81777891	Clomazone	NEMATODE_COPAS1	Caenorhabditis elegans	NA	NA	AC50	NA	41.541011322779994	mg/L	Boyd et al. 2016	Boyd et al. 2016	Growth
834128	Ametryn	NEMATODE_COPAS1	Caenorhabditis elegans	NA	NA	AC50	NA	42.366	mg/L	Boyd et al. 2016	Boyd et al. 2016	Growth
144550367	Iodosulfuron methyl ester sodium salt	NEMATODE_COPAS1	Caenorhabditis elegans	NA	NA	AC50	NA	117.387	mg/L	Boyd et al. 2016	Boyd et al. 2016	Growth
96480	gamma-Butyrolactone	NEMATODE_COPAS1	Caenorhabditis elegans	NA	NA	AC50	NA	16.252407164869002	mg/L	Boyd et al. 2016	Boyd et al. 2016	Growth
111159	Ethylene glycol monoethyl ether acetate	NEMATODE_COPAS1	Caenorhabditis elegans	NA	NA	AC50	NA	22.957111902509098	mg/L	Boyd et al. 2016	Boyd et al. 2016	Growth
145701219	Diclosulam	NEMATODE_COPAS1	Caenorhabditis elegans	NA	NA	AC50	NA	80.8861	mg/L	Boyd et al. 2016	Boyd et al. 2016	Growth
141662	Dicrotophos	NEMATODE_COPAS1	Caenorhabditis elegans	NA	NA	AC50	NA	53.2688	mg/L	Boyd et al. 2016	Boyd et al. 2016	Growth
759944	S-Ethyl dipropylthiocarbamate	NEMATODE_COPAS1	Caenorhabditis elegans	NA	NA	AC50	NA	38.2737	mg/L	Boyd et al. 2016	Boyd et al. 2016	Growth
1007289	Deisopropylatrazine	NEMATODE_COPAS1	Caenorhabditis elegans	NA	NA	AC50	NA	3.83996	mg/L	Boyd et al. 2016	Boyd et al. 2016	Growth
924163	N-Nitrosodibutylamine	NEMATODE_COPAS1	Caenorhabditis elegans	NA	NA	AC50	NA	35.2534	mg/L	Boyd et al. 2016	Boyd et al. 2016	Growth
23135220	Oxamyl	NEMATODE_COPAS1	Caenorhabditis elegans	NA	NA	AC50	NA	47.04851148817399	mg/L	Boyd et al. 2016	Boyd et al. 2016	Growth
81335377	Imazaquin	NEMATODE_COPAS1	Caenorhabditis elegans	NA	NA	AC50	NA	149.00430748593402	mg/L	Boyd et al. 2016	Boyd et al. 2016	Growth
57837191	Metalaxyl	NEMATODE_COPAS1	Caenorhabditis elegans	NA	NA	AC50	NA	63.535541201822404	mg/L	Boyd et al. 2016	Boyd et al. 2016	Growth
113136779	Cyclanilide	NEMATODE_COPAS1	Caenorhabditis elegans	NA	NA	AC50	NA	0.17126268671060002	mg/L	Boyd et al. 2016	Boyd et al. 2016	Growth
1918021	Picloram	NEMATODE_COPAS1	Caenorhabditis elegans	NA	NA	AC50	NA	216.274	mg/L	Boyd et al. 2016	Boyd et al. 2016	Growth
219714962	Penoxsulam	NEMATODE_COPAS1	Caenorhabditis elegans	NA	NA	AC50	NA	104.39714336252399	mg/L	Boyd et al. 2016	Boyd et al. 2016	Growth
94826	2,4-Dichlorophenoxybutyric acid	NEMATODE_COPAS1	Caenorhabditis elegans	NA	NA	AC50	NA	52.091771360624996	mg/L	Boyd et al. 2016	Boyd et al. 2016	Growth
96457	4,5-Dihydro-2-mercaptoimidazole	NEMATODE_COPAS1	Caenorhabditis elegans	NA	NA	AC50	NA	21.629688288319997	mg/L	Boyd et al. 2016	Boyd et al. 2016	Growth
962583	Diazoxon	NEMATODE_COPAS1	Caenorhabditis elegans	NA	NA	AC50	NA	62.6405	mg/L	Boyd et al. 2016	Boyd et al. 2016	Growth
122349	Simazine	NEMATODE_COPAS1	Caenorhabditis elegans	NA	NA	AC50	NA	40.8691	mg/L	Boyd et al. 2016	Boyd et al. 2016	Growth
75605	Dimethylarsinic acid	NEMATODE_COPAS1	Caenorhabditis elegans	NA	NA	AC50	NA	0.0164251	mg/L	Boyd et al. 2016	Boyd et al. 2016	Growth
60515	Dimethoate	NEMATODE_COPAS1	Caenorhabditis elegans	NA	NA	AC50	NA	128.398	mg/L	Boyd et al. 2016	Boyd et al. 2016	Growth
74115245	Clofentezine	NEMATODE_COPAS1	Caenorhabditis elegans	NA	NA	AC50	NA	85.28736878471999	mg/L	Boyd et al. 2016	Boyd et al. 2016	Growth
94757	2,4-D	RAT_EMPIRICAL	Rat	NA	NA	LD50	NA	375	mg/kg	EPA CompTox	Farm Chemicals Handbook. Vol. -, Pg. C174, 1991.	Mortality
1912249	Atrazine	RAT_EMPIRICAL	Rat	NA	NA	LD50	NA	672	mg/kg	EPA CompTox	Fundamental and Applied Toxicology. Vol. 7, Pg. 299, 1986.	Mortality
5234684	Carboxin	RAT_EMPIRICAL	Rat	NA	NA	LD50	NA	430	mg/kg	EPA CompTox	Gigiena Truda i Professional'nye Zabolevaniya. Labor Hygiene and Occupational Diseases. Vol. 23(2), Pg. 55, 1979.	Mortality
5234684	Carboxin	RAT_EMPIRICAL	Rat	NA	NA	LD50	NA	3650	mg/kg	EPA CompTox	Food and Cosmetics Toxicology. Vol. 14, Pg. 875, 1976.	Mortality
1897456	Chlorothalonil	RAT_EMPIRICAL	Rat	NA	NA	LD50	NA	10000	mg/kg	EPA CompTox	Agricultural Chemicals, Thomson, W.T., 4 vols., Fresno, CA, Thomson Publications, 1976/77 revisionVol. 4, Pg. 75, 1976/1977.	Mortality
2921882	Chlorpyrifos	RAT_EMPIRICAL	Rat	NA	NA	LD50	NA	890	mg/kg	EPA CompTox	Proceedings of the Society for Experimental Biology and Medicine. Vol. 120, Pg. 511, 1965.	Mortality
121755	Malathion	RAT_EMPIRICAL	Rat	NA	NA	LD50	NA	1140	mg/kg	EPA CompTox	Gigiena i Sanitariya. For English translation, see HYSAAV. Vol. 55(6), Pg. 86, 1990.	Mortality
8018017	Mancozeb	RAT_EMPIRICAL	Rat	NA	NA	LD50	NA	15000	mg/kg	EPA CompTox	EHP, Environmental Health Perspectives. Vol. 3, Pg. 131, 1973.	Mortality
16752775	Methomyl	RAT_EMPIRICAL	Rat	NA	NA	LD50	NA	2000	mg/kg	EPA CompTox	International Polymer Science and Technology. Vol. 3, Pg. 93, 1976.	Mortality
7761888	Silver nitrate	RAT_EMPIRICAL	Rat	NA	NA	LD50	NA	1173	mg/kg	EPA CompTox	Gigiena Truda i Professional'nye Zabolevaniya. Labor Hygiene and Occupational Diseases. Vol. 27(12), Pg. 33, 1983.	Mortality
115866	Triphenyl phosphate	RAT_EMPIRICAL	Rat	NA	NA	LD50	NA	3500	mg/kg	EPA CompTox	Arzneimittel-Forschung. Drug Research. Vol. 7, Pg. 585, 1957.	Mortality
50282	17beta-Estradiol	INVERT	Daphnia magna	NA	C	NOEC	21	0.27	mg/L	EnviroTox DB	Baer,K.N., and K.D. Owens, . Evaluation of Selected Endocrine Disrupting Compounds on Sex Determination in Daphnia Magna Using Reduced Photoperiod and Different Feeding Rates	Development
50282	17beta-Estradiol	INVERT	Daphnia magna	NA	C	NOEC	21	0.27	mg/L	EnviroTox DB	Baer,K.N., and K.D. Owens, . Evaluation of Selected Endocrine Disrupting Compounds on Sex Determination in Daphnia Magna Using Reduced Photoperiod and Different Feeding Rates	Population
50282	17beta-Estradiol	INVERT	Daphnia magna	NA	C	NOEC	21	0.27	mg/L	EnviroTox DB	Baer,K.N., and K.D. Owens, . Evaluation of Selected Endocrine Disrupting Compounds on Sex Determination in Daphnia Magna Using Reduced Photoperiod and Different Feeding Rates	Reproduction
50282	17beta-Estradiol	FISH	Salmo salar	NA	C	NOEC	24	8e-6	mg/L	EnviroTox DB	Bangsgaard,K., S.S. Madsen, and B. Korsgaard, . Effect of Waterborne Exposure to 4-tert-Octylphenol and 17beta-Estradiol on Smoltification and Downstream Migration in Atlantic Salmon, Salmo salar	Growth
50282	17beta-Estradiol	INVERT	Daphnia magna	NA	C	NOEC	21	0.6	mg/L	EnviroTox DB	Brennan,S.J., C.A. Brougham, J.J. Roche, and A.M. Fogarty. Multi-generational Effects of Four Selected Environmental Oestrogens on Daphnia magna	Reproduction
50282	17beta-Estradiol	INVERT	Daphnia magna	NA	C	NOEC	21	1	mg/L	EnviroTox DB	Brennan,S.J., C.A. Brougham, J.J. Roche, and A.M. Fogarty. Multi-generational Effects of Four Selected Environmental Oestrogens on Daphnia magna	Reproduction
50282	17beta-Estradiol	INVERT	Daphnia magna	NA	A	EC50	1	1.55	mg/L	EnviroTox DB	Brennan,S.J., C.A. Brougham, J.J. Roche, and A.M. Fogarty. Multi-generational Effects of Four Selected Environmental Oestrogens on Daphnia magna	Development
50282	17beta-Estradiol	INVERT	Daphnia magna	NA	A	EC50	2	2.04	mg/L	EnviroTox DB	Brennan,S.J., C.A. Brougham, J.J. Roche, and A.M. Fogarty. Multi-generational Effects of Four Selected Environmental Oestrogens on Daphnia magna	Development
50282	17beta-Estradiol	INVERT	Daphnia magna	NA	A	EC50	2	2.87	mg/L	EnviroTox DB	Brennan,S.J., C.A. Brougham, J.J. Roche, and A.M. Fogarty. Multi-generational Effects of Four Selected Environmental Oestrogens on Daphnia magna	Intoxication
50282	17beta-Estradiol	INVERT	Daphnia magna	NA	A	EC50	1	3.67	mg/L	EnviroTox DB	Brennan,S.J., C.A. Brougham, J.J. Roche, and A.M. Fogarty. Multi-generational Effects of Four Selected Environmental Oestrogens on Daphnia magna	Intoxication
50282	17beta-Estradiol	FISH	Pimephales promelas	NA	C	NOEC	21	5.4e-5	mg/L	EnviroTox DB	Brian,J.V., C.A. Harris, M. Scholze, A. Kortenkamp, P. Booy, M. Lamoree, G. Pojana, N. Jonkers, A. Marcomini, and J.P. S, . Evidence of Estrogenic Mixture Effects on the Reproductive Performance of Fish	Reproduction
50282	17beta-Estradiol	FISH	Pimephales promelas	NA	C	NOEC	21	1.5e-5	mg/L	EnviroTox DB	Brian,J.V., C.A. Harris, M. Scholze, A. Kortenkamp, P. Booy, M. Lamoree, G. Pojana, N. Jonkers, A. Marcomini, and J.P. S, . Evidence of Estrogenic Mixture Effects on the Reproductive Performance of Fish	Reproduction
50282	17beta-Estradiol	FISH	Pimephales promelas	NA	C	NOEC	21	2.19e-4	mg/L	EnviroTox DB	Bringolf,R.B., J.B. Belden, and R.C. Summerfelt, . Effects of Atrazine on Fathead Minnow in a Short-Term Reproduction Assay	Growth
50282	17beta-Estradiol	FISH	Pimephales promelas	NA	C	NOEC	21	2.19e-4	mg/L	EnviroTox DB	Bringolf,R.B., J.B. Belden, and R.C. Summerfelt, . Effects of Atrazine on Fathead Minnow in a Short-Term Reproduction Assay	Mortality
50282	17beta-Estradiol	FISH	Pimephales promelas	NA	C	NOEC	21	2.19e-4	mg/L	EnviroTox DB	Bringolf,R.B., J.B. Belden, and R.C. Summerfelt, . Effects of Atrazine on Fathead Minnow in a Short-Term Reproduction Assay	Reproduction
50282	17beta-Estradiol	FISH	Danio rerio	NA	C	NOEC	22	1.09e-4	mg/L	EnviroTox DB	Brion,F., C.R. Tyler, X. Palazzi, B. Laillet, J.M. Porcher, J. Garric, and P. Flammarion, . Impacts of 17beta-Estradiol, Including Environmentally Relevant Concentrations, on Reproduction After Exposure During Embryo-Larval-, Juvenile- and Adult-Life Stag	Growth
50282	17beta-Estradiol	FISH	Danio rerio	NA	C	NOEC	86	1.09e-4	mg/L	EnviroTox DB	Brion,F., C.R. Tyler, X. Palazzi, B. Laillet, J.M. Porcher, J. Garric, and P. Flammarion, . Impacts of 17beta-Estradiol, Including Environmentally Relevant Concentrations, on Reproduction After Exposure During Embryo-Larval-, Juvenile- and Adult-Life Stag	Population
50282	17beta-Estradiol	FISH	Danio rerio	NA	C	NOEC	160	1.17e-4	mg/L	EnviroTox DB	Brion,F., C.R. Tyler, X. Palazzi, B. Laillet, J.M. Porcher, J. Garric, and P. Flammarion, . Impacts of 17beta-Estradiol, Including Environmentally Relevant Concentrations, on Reproduction After Exposure During Embryo-Larval-, Juvenile- and Adult-Life Stag	Growth
50282	17beta-Estradiol	FISH	Danio rerio	NA	C	NOEC	22	2.16e-5	mg/L	EnviroTox DB	Brion,F., C.R. Tyler, X. Palazzi, B. Laillet, J.M. Porcher, J. Garric, and P. Flammarion, . Impacts of 17beta-Estradiol, Including Environmentally Relevant Concentrations, on Reproduction After Exposure During Embryo-Larval-, Juvenile- and Adult-Life Stag	Growth
50282	17beta-Estradiol	FISH	Danio rerio	NA	C	NOEC	160	2.2e-5	mg/L	EnviroTox DB	Brion,F., C.R. Tyler, X. Palazzi, B. Laillet, J.M. Porcher, J. Garric, and P. Flammarion, . Impacts of 17beta-Estradiol, Including Environmentally Relevant Concentrations, on Reproduction After Exposure During Embryo-Larval-, Juvenile- and Adult-Life Stag	Population
50282	17beta-Estradiol	FISH	Danio rerio	NA	C	NOEC	160	2.2e-5	mg/L	EnviroTox DB	Brion,F., C.R. Tyler, X. Palazzi, B. Laillet, J.M. Porcher, J. Garric, and P. Flammarion, . Impacts of 17beta-Estradiol, Including Environmentally Relevant Concentrations, on Reproduction After Exposure During Embryo-Larval-, Juvenile- and Adult-Life Stag	Growth
50282	17beta-Estradiol	FISH	Danio rerio	NA	C	NOEC	21	4.8e-6	mg/L	EnviroTox DB	Brion,F., C.R. Tyler, X. Palazzi, B. Laillet, J.M. Porcher, J. Garric, and P. Flammarion, . Impacts of 17beta-Estradiol, Including Environmentally Relevant Concentrations, on Reproduction After Exposure During Embryo-Larval-, Juvenile- and Adult-Life Stag	Development
50282	17beta-Estradiol	FISH	Danio rerio	NA	C	NOEC	21	8.2e-5	mg/L	EnviroTox DB	Brion,F., C.R. Tyler, X. Palazzi, B. Laillet, J.M. Porcher, J. Garric, and P. Flammarion, . Impacts of 17beta-Estradiol, Including Environmentally Relevant Concentrations, on Reproduction After Exposure During Embryo-Larval-, Juvenile- and Adult-Life Stag	Growth
50282	17beta-Estradiol	FISH	Danio rerio	NA	C	NOEC	21	8.2e-5	mg/L	EnviroTox DB	Brion,F., C.R. Tyler, X. Palazzi, B. Laillet, J.M. Porcher, J. Garric, and P. Flammarion, . Impacts of 17beta-Estradiol, Including Environmentally Relevant Concentrations, on Reproduction After Exposure During Embryo-Larval-, Juvenile- and Adult-Life Stag	Reproduction
50282	17beta-Estradiol	FISH	Danio rerio	NA	C	NOEC	22	9.2e-6	mg/L	EnviroTox DB	Brion,F., C.R. Tyler, X. Palazzi, B. Laillet, J.M. Porcher, J. Garric, and P. Flammarion, . Impacts of 17beta-Estradiol, Including Environmentally Relevant Concentrations, on Reproduction After Exposure During Embryo-Larval-, Juvenile- and Adult-Life Stag	Growth
50282	17beta-Estradiol	FISH	Pimephales promelas	NA	C	NOEC	21	1.36e-4	mg/L	EnviroTox DB	Cline,P.V., N. Denslow, P. Meyer, S. Goudey, A. Lewellen, and I. Johnson, . Evaluating Endocrine Disruption in Receiving Waters: Screening for Biomarkers	Reproduction
50282	17beta-Estradiol	FISH	Danio rerio	NA	C	NOEC	110	1.31e-4	mg/L	EnviroTox DB	Corvi,M.M., K.A. Stanley, T.S. Peterson, M.L. Kent, S.W. Feist, J.K. La Du, D.C. Volz, A.J. Hosmer, and R.L. Tanguay, . Investigating the Impact of Chronic Atrazine Exposure on Sexual Development in Zebrafish	Growth
50282	17beta-Estradiol	FISH	Danio rerio	NA	C	NOEC	110	7.63e-5	mg/L	EnviroTox DB	Corvi,M.M., K.A. Stanley, T.S. Peterson, M.L. Kent, S.W. Feist, J.K. La Du, D.C. Volz, A.J. Hosmer, and R.L. Tanguay, . Investigating the Impact of Chronic Atrazine Exposure on Sexual Development in Zebrafish	Growth
50282	17beta-Estradiol	FISH	Gambusia holbrooki	NA	C	NOEC	84	5e-4	mg/L	EnviroTox DB	Doyle,C.J., and R.P. Lim, . Sexual Behavior and Impregnation Success of Adult Male Mosquitofish Following Exposure to 17beta-Estradiol	Reproduction
50282	17beta-Estradiol	FISH	Gambusia holbrooki	NA	C	NOEC	84	2e-5	mg/L	EnviroTox DB	Doyle,C.J., and R.P. Lim, . Sexual Behavior and Impregnation Success of Adult Male Mosquitofish Following Exposure to 17beta-Estradiol	Reproduction
50282	17beta-Estradiol	FISH	Oryzias latipes	NA	C	NOEC	12	1.07e-4	mg/L	EnviroTox DB	Hirai,N., A. Nanba, M. Koshio, T. Kondo, M. Morita, and N. Tatarazako, . Feminization of Japanese Medaka (Oryzias latipes) Exposed to 17beta-Estradiol: Formation of Testis-Ova and Sex-Transformation During Early-Ontogeny	Growth
50282	17beta-Estradiol	FISH	Oryzias latipes	NA	C	NOEC	14	1.07e-4	mg/L	EnviroTox DB	Hirai,N., A. Nanba, M. Koshio, T. Kondo, M. Morita, and N. Tatarazako, . Feminization of Japanese Medaka (Oryzias latipes) Exposed to 17beta-Estradiol: Formation of Testis-Ova and Sex-Transformation During Early-Ontogeny	Growth
50282	17beta-Estradiol	FISH	Oryzias latipes	NA	C	NOEC	20	1.07e-4	mg/L	EnviroTox DB	Hirai,N., A. Nanba, M. Koshio, T. Kondo, M. Morita, and N. Tatarazako, . Feminization of Japanese Medaka (Oryzias latipes) Exposed to 17beta-Estradiol: Formation of Testis-Ova and Sex-Transformation During Early-Ontogeny	Growth
50282	17beta-Estradiol	FISH	Oryzias latipes	NA	C	NOEC	20	1.07e-4	mg/L	EnviroTox DB	Hirai,N., A. Nanba, M. Koshio, T. Kondo, M. Morita, and N. Tatarazako, . Feminization of Japanese Medaka (Oryzias latipes) Exposed to 17beta-Estradiol: Formation of Testis-Ova and Sex-Transformation During Early-Ontogeny	Mortality
50282	17beta-Estradiol	FISH	Oryzias latipes	NA	C	NOEC	11	1.07e-4	mg/L	EnviroTox DB	Hirai,N., A. Nanba, M. Koshio, T. Kondo, M. Morita, and N. Tatarazako, . Feminization of Japanese Medaka (Oryzias latipes) Exposed to 17beta-Estradiol: Formation of Testis-Ova and Sex-Transformation During Early-Ontogeny	Mortality
50282	17beta-Estradiol	FISH	Oryzias latipes	NA	C	NOEC	10	3.1e-5	mg/L	EnviroTox DB	Hirai,N., A. Nanba, M. Koshio, T. Kondo, M. Morita, and N. Tatarazako, . Feminization of Japanese Medaka (Oryzias latipes) Exposed to 17beta-Estradiol: Formation of Testis-Ova and Sex-Transformation During Early-Ontogeny	Growth
50282	17beta-Estradiol	FISH	Oryzias latipes	NA	C	NOEC	12	3.1e-5	mg/L	EnviroTox DB	Hirai,N., A. Nanba, M. Koshio, T. Kondo, M. Morita, and N. Tatarazako, . Feminization of Japanese Medaka (Oryzias latipes) Exposed to 17beta-Estradiol: Formation of Testis-Ova and Sex-Transformation During Early-Ontogeny	Mortality
50282	17beta-Estradiol	FISH	Oryzias latipes	NA	C	NOEC	12	3.1e-5	mg/L	EnviroTox DB	Hirai,N., A. Nanba, M. Koshio, T. Kondo, M. Morita, and N. Tatarazako, . Feminization of Japanese Medaka (Oryzias latipes) Exposed to 17beta-Estradiol: Formation of Testis-Ova and Sex-Transformation During Early-Ontogeny	Growth
50282	17beta-Estradiol	FISH	Oryzias latipes	NA	C	NOEC	14	3.1e-5	mg/L	EnviroTox DB	Hirai,N., A. Nanba, M. Koshio, T. Kondo, M. Morita, and N. Tatarazako, . Feminization of Japanese Medaka (Oryzias latipes) Exposed to 17beta-Estradiol: Formation of Testis-Ova and Sex-Transformation During Early-Ontogeny	Growth
50282	17beta-Estradiol	FISH	Oryzias latipes	NA	C	NOEC	16	3.1e-5	mg/L	EnviroTox DB	Hirai,N., A. Nanba, M. Koshio, T. Kondo, M. Morita, and N. Tatarazako, . Feminization of Japanese Medaka (Oryzias latipes) Exposed to 17beta-Estradiol: Formation of Testis-Ova and Sex-Transformation During Early-Ontogeny	Growth
50282	17beta-Estradiol	FISH	Oryzias latipes	NA	C	NOEC	20	3.1e-5	mg/L	EnviroTox DB	Hirai,N., A. Nanba, M. Koshio, T. Kondo, M. Morita, and N. Tatarazako, . Feminization of Japanese Medaka (Oryzias latipes) Exposed to 17beta-Estradiol: Formation of Testis-Ova and Sex-Transformation During Early-Ontogeny	Growth
50282	17beta-Estradiol	FISH	Oryzias latipes	NA	C	NOEC	20	3.1e-5	mg/L	EnviroTox DB	Hirai,N., A. Nanba, M. Koshio, T. Kondo, M. Morita, and N. Tatarazako, . Feminization of Japanese Medaka (Oryzias latipes) Exposed to 17beta-Estradiol: Formation of Testis-Ova and Sex-Transformation During Early-Ontogeny	Mortality
50282	17beta-Estradiol	FISH	Oryzias latipes	NA	C	NOEC	6	3.1e-5	mg/L	EnviroTox DB	Hirai,N., A. Nanba, M. Koshio, T. Kondo, M. Morita, and N. Tatarazako, . Feminization of Japanese Medaka (Oryzias latipes) Exposed to 17beta-Estradiol: Formation of Testis-Ova and Sex-Transformation During Early-Ontogeny	Growth
50282	17beta-Estradiol	FISH	Oryzias latipes	NA	C	NOEC	8	3.1e-5	mg/L	EnviroTox DB	Hirai,N., A. Nanba, M. Koshio, T. Kondo, M. Morita, and N. Tatarazako, . Feminization of Japanese Medaka (Oryzias latipes) Exposed to 17beta-Estradiol: Formation of Testis-Ova and Sex-Transformation During Early-Ontogeny	Growth
50282	17beta-Estradiol	INVERT	Daphnia magna	NA	A	LC50	2	2.97	mg/L	EnviroTox DB	Hirano,M., H. Ishibashi, N. Matsumura, Y. Nagao, N. Watanabe, A. Watanabe, N. Onikura, K. Kishi, and K. Arizono, . Acute Toxicity Responses of Two Crustaceans, Americamysis bahia and Daphnia magna, to Endocrine Disrupters	Mortality
50282	17beta-Estradiol	FISH	Danio rerio	NA	C	NOEC	40	2.5e-4	mg/L	EnviroTox DB	Holbech,H., K. Kinnberg, G.I. Petersen, P. Jackson, K. Hylland, L. Norrgren, and P. Bjerregaard, . Detection of Endocrine Disrupters: Evaluation of a Fish Sexual Development Test (FSDT)	Mortality
50282	17beta-Estradiol	FISH	Danio rerio	NA	C	NOEC	40	2.37e-5	mg/L	EnviroTox DB	Holbech,H., K. Kinnberg, G.I. Petersen, P. Jackson, K. Hylland, L. Norrgren, and P. Bjerregaard, . Detection of Endocrine Disrupters: Evaluation of a Fish Sexual Development Test (FSDT)	Population
50282	17beta-Estradiol	INVERT	Ceriodaphnia dubia	NA	C	NOEC	7	1	mg/L	EnviroTox DB	Jukosky,J.A., M.C. Watzin, and J.C. Leiter, . Elevated Concentrations of Ethinylestradiol, 17beta-Estradiol, and Medroxyprogesterone have Little Effect on Reproduction and Survival of Ceriodaphnia dubia	Mortality
50282	17beta-Estradiol	FISH	Oryzias latipes	NA	C	NOEC	14	1.54e-4	mg/L	EnviroTox DB	Jukosky,J.A., M.C. Watzin, and J.C. Leiter, . The Effects of Environmentally Relevant Mixtures of Estrogens on Japanese medaka (Oryzias latipes) Reproduction	Reproduction
50282	17beta-Estradiol	FISH	Oryzias latipes	NA	A	LC50	3	0.46	mg/L	EnviroTox DB	Kashiwada,S., H. Ishikawa, N. Miyamoto, Y. Ohnishi, and Y. Magara, . Fish Test for Endocrine-Disruption and Estimation of Water Quality of Japanese Rivers	Mortality
50282	17beta-Estradiol	FISH	Oryzias latipes	NA	A	IC50	3	0.47	mg/L	EnviroTox DB	Kashiwada,S., H. Ishikawa, N. Miyamoto, Y. Ohnishi, and Y. Magara, . Fish Test for Endocrine-Disruption and Estimation of Water Quality of Japanese Rivers	Mortality
50282	17beta-Estradiol	FISH	Oryzias latipes	NA	A	LC50	3	3.5	mg/L	EnviroTox DB	Kashiwada,S., H. Ishikawa, N. Miyamoto, Y. Ohnishi, and Y. Magara, . Fish Test for Endocrine-Disruption and Estimation of Water Quality of Japanese Rivers	Mortality
50282	17beta-Estradiol	FISH	Pimephales promelas	NA	C	EC10	19	6.6e-6	mg/L	EnviroTox DB	Kramer,V.J., S. Miles-Richardson, S.L. Pierens, and J.P. Giesy, . Reproductive Impairment and Induction of Alkaline-Labile Phosphate, a Biomarker of Estrogen Exposure, in Fathead Minnows (Pimephales promelas) Exposed to Waterborne 17beta-estradiol	Reproduction
50282	17beta-Estradiol	FISH	Oncorhynchus mykiss	NA	C	NOEC	14	2.62e-6	mg/L	EnviroTox DB	Lahnsteiner,F., B. Berger, M. Kletzl, and T. Weismann, . Effect of 17beta-Estradiol on Gamete Quality and Maturation in Two Salmonid Species	Reproduction
50282	17beta-Estradiol	FISH	Oncorhynchus mykiss	NA	C	NOEC	35	2.62e-6	mg/L	EnviroTox DB	Lahnsteiner,F., B. Berger, M. Kletzl, and T. Weismann, . Effect of 17beta-Estradiol on Gamete Quality and Maturation in Two Salmonid Species	Reproduction
50282	17beta-Estradiol	FISH	Oncorhynchus mykiss	NA	C	NOEC	7	2.62e-6	mg/L	EnviroTox DB	Lahnsteiner,F., B. Berger, M. Kletzl, and T. Weismann, . Effect of 17beta-Estradiol on Gamete Quality and Maturation in Two Salmonid Species	Reproduction
50282	17beta-Estradiol	FISH	Oncorhynchus mykiss	NA	C	NOEC	35	4.2e-7	mg/L	EnviroTox DB	Lahnsteiner,F., B. Berger, M. Kletzl, and T. Weismann, . Effect of 17beta-Estradiol on Gamete Quality and Maturation in Two Salmonid Species	Reproduction
50282	17beta-Estradiol	FISH	Oncorhynchus mykiss	NA	C	NOEC	50	4.2e-7	mg/L	EnviroTox DB	Lahnsteiner,F., B. Berger, M. Kletzl, and T. Weismann, . Effect of 17beta-Estradiol on Gamete Quality and Maturation in Two Salmonid Species	Reproduction
50282	17beta-Estradiol	FISH	Poecilia reticulata	NA	C	NOEC	14	0.001	mg/L	EnviroTox DB	Li,M.H., and Z.R. Wang, . Effect of Nonylphenol on Plasma Vitellogenin of Male Adult Guppies (Poecilia reticulata)	Growth
50282	17beta-Estradiol	FISH	Poecilia reticulata	NA	C	NOEC	21	0.001	mg/L	EnviroTox DB	Li,M.H., and Z.R. Wang, . Effect of Nonylphenol on Plasma Vitellogenin of Male Adult Guppies (Poecilia reticulata)	Growth
50282	17beta-Estradiol	FISH	Poecilia reticulata	NA	C	NOEC	7	0.001	mg/L	EnviroTox DB	Li,M.H., and Z.R. Wang, . Effect of Nonylphenol on Plasma Vitellogenin of Male Adult Guppies (Poecilia reticulata)	Growth
50282	17beta-Estradiol	INVERT	Daphnia magna	NA	C	NOEC	21	2.18	mg/L	EnviroTox DB	Mu,X., and G.A. LeBlanc, . Developmental Toxicity of Testosterone in the Crustacean Daphnia magna Involves Anti-ecdysteroidal Activity	Development
50282	17beta-Estradiol	INVERT	Daphnia magna	NA	C	NOEC	21	2.18	mg/L	EnviroTox DB	Mu,X., and G.A. LeBlanc, . Developmental Toxicity of Testosterone in the Crustacean Daphnia magna Involves Anti-ecdysteroidal Activity	Mortality
50282	17beta-Estradiol	INVERT	Daphnia magna	NA	C	NOEC	21	2.18	mg/L	EnviroTox DB	Mu,X., and G.A. LeBlanc, . Developmental Toxicity of Testosterone in the Crustacean Daphnia magna Involves Anti-ecdysteroidal Activity	Reproduction
50282	17beta-Estradiol	FISH	Danio rerio	NA	C	NOEC	15	4.8e-6	mg/L	EnviroTox DB	Nash,J.P., D.E. Kime, L.T.M. Van der Ven, P.W. Wester, F. Brion, G. Maack, P. Stahlschmidt-Allner, and C.R. Tyler, . Long-Term Exposure to Environmental Concentrations of the Pharmaceutical Ethynylestradiol Causes Reproductive Failure in Fish	Reproduction
50282	17beta-Estradiol	FISH	Danio rerio	NA	C	NOEC	260	4.8e-6	mg/L	EnviroTox DB	Nash,J.P., D.E. Kime, L.T.M. Van der Ven, P.W. Wester, F. Brion, G. Maack, P. Stahlschmidt-Allner, and C.R. Tyler, . Long-Term Exposure to Environmental Concentrations of the Pharmaceutical Ethynylestradiol Causes Reproductive Failure in Fish	Reproduction
50282	17beta-Estradiol	FISH	Danio rerio	NA	C	NOEC	270	4.8e-6	mg/L	EnviroTox DB	Nash,J.P., D.E. Kime, L.T.M. Van der Ven, P.W. Wester, F. Brion, G. Maack, P. Stahlschmidt-Allner, and C.R. Tyler, . Long-Term Exposure to Environmental Concentrations of the Pharmaceutical Ethynylestradiol Causes Reproductive Failure in Fish	Mortality
50282	17beta-Estradiol	FISH	Danio rerio	NA	C	NOEC	270	4.8e-6	mg/L	EnviroTox DB	Nash,J.P., D.E. Kime, L.T.M. Van der Ven, P.W. Wester, F. Brion, G. Maack, P. Stahlschmidt-Allner, and C.R. Tyler, . Long-Term Exposure to Environmental Concentrations of the Pharmaceutical Ethynylestradiol Causes Reproductive Failure in Fish	Reproduction
50282	17beta-Estradiol	FISH	Danio rerio	NA	C	NOEC	40	4.8e-6	mg/L	EnviroTox DB	Nash,J.P., D.E. Kime, L.T.M. Van der Ven, P.W. Wester, F. Brion, G. Maack, P. Stahlschmidt-Allner, and C.R. Tyler, . Long-Term Exposure to Environmental Concentrations of the Pharmaceutical Ethynylestradiol Causes Reproductive Failure in Fish	Reproduction
50282	17beta-Estradiol	FISH	Danio rerio	NA	C	NOEC	10	4.8e-6	mg/L	EnviroTox DB	Nash,J.P., D.E. Kime, L.T.M. Van der Ven, P.W. Wester, F. Brion, G. Maack, P. Stahlschmidt-Allner, and C.R. Tyler, . Long-Term Exposure to Environmental Concentrations of the Pharmaceutical Ethynylestradiol Causes Reproductive Failure in Fish	Reproduction
50282	17beta-Estradiol	FISH	Poecilia reticulata	NA	C	NOEC	120	5e-5	mg/L	EnviroTox DB	Nielsen,L., and E. Baatrup, . Quantitative Studies on the Effects of Environmental Estrogens on the Testis of the Guppy, Poecilia reticulata	Development
50282	17beta-Estradiol	FISH	Poecilia reticulata	NA	C	NOEC	120	5e-5	mg/L	EnviroTox DB	Nielsen,L., and E. Baatrup, . Quantitative Studies on the Effects of Environmental Estrogens on the Testis of the Guppy, Poecilia reticulata	Growth
50282	17beta-Estradiol	FISH	Poecilia reticulata	NA	C	NOEC	120	5e-5	mg/L	EnviroTox DB	Nielsen,L., and E. Baatrup, . Quantitative Studies on the Effects of Environmental Estrogens on the Testis of the Guppy, Poecilia reticulata	Reproduction
50282	17beta-Estradiol	FISH	Oryzias latipes	NA	C	NOEC	28	1.2e-4	mg/L	EnviroTox DB	Nimrod,A.C., and W.H. Benson, . Reproduction and Development of Japanese Medaka Following an Early Life Stage Exposure to Xenoestrogens	Mortality
50282	17beta-Estradiol	FISH	Oryzias latipes	NA	C	NOEC	28	1.2e-4	mg/L	EnviroTox DB	Nimrod,A.C., and W.H. Benson, . Reproduction and Development of Japanese Medaka Following an Early Life Stage Exposure to Xenoestrogens	Reproduction
50282	17beta-Estradiol	FISH	Danio rerio	NA	C	NOEC	15	0.01	mg/L	EnviroTox DB	Ortiz-Zarragoitia,M., and M.P. Cajaraville, . Effects of Selected Xenoestrogens on Liver Peroxisomes, Vitellogenin Levels and Spermatogenic Cell Proliferation in Male Zebrafish	Reproduction
50282	17beta-Estradiol	FISH	Danio rerio	NA	C	NOEC	7	0.01	mg/L	EnviroTox DB	Ortiz-Zarragoitia,M., and M.P. Cajaraville, . Effects of Selected Xenoestrogens on Liver Peroxisomes, Vitellogenin Levels and Spermatogenic Cell Proliferation in Male Zebrafish	Reproduction
50282	17beta-Estradiol	INVERT	Brachionus calyciflorus	NA	C	NOEC	4	0.01	mg/L	EnviroTox DB	Preston,B.L., T.W. Snell, T.L. Robertson, and B.J. Dingmann, . Use of Freshwater Rotifer Brachionus calyciflorus in Screening Assay for Potential Endocrine Disruptors	Reproduction
50282	17beta-Estradiol	FISH	Gambusia holbrooki	NA	C	NOEC	84	1e-4	mg/L	EnviroTox DB	Rawson,C.A., Lim.R.P., M.S.J. Warne, and C.J. Doyle, . The Effect of 17 beta-Estradiol on the Development of Modified Hemal Spines in Early-Life Stage Gambusia holbrooki	Population
50282	17beta-Estradiol	FISH	Gambusia holbrooki	NA	C	NOEC	84	5e-4	mg/L	EnviroTox DB	Rawson,C.A., Lim.R.P., M.S.J. Warne, and C.J. Doyle, . The Effect of 17 beta-Estradiol on the Development of Modified Hemal Spines in Early-Life Stage Gambusia holbrooki	Growth
50282	17beta-Estradiol	FISH	Gambusia holbrooki	NA	C	NOEC	56	5e-4	mg/L	EnviroTox DB	Rawson,C.A., Lim.R.P., M.S.J. Warne, and C.J. Doyle, . The Effect of 17 beta-Estradiol on the Development of Modified Hemal Spines in Early-Life Stage Gambusia holbrooki	Growth
50282	17beta-Estradiol	FISH	Pimephales promelas	NA	C	NOEC	21	3e-5	mg/L	EnviroTox DB	Schultz,M.M., S.E. Bartell, and H.L. Schoenfuss. Effects of Triclosan and Triclocarban, Two Ubiquitous Environmental Contaminants, on Anatomy, Physiology, and Behavior of the Fathead Minnow (Pimephales promelas)	Development
50282	17beta-Estradiol	FISH	Pimephales promelas	NA	C	NOEC	21	3e-5	mg/L	EnviroTox DB	Schultz,M.M., S.E. Bartell, and H.L. Schoenfuss. Effects of Triclosan and Triclocarban, Two Ubiquitous Environmental Contaminants, on Anatomy, Physiology, and Behavior of the Fathead Minnow (Pimephales promelas)	Growth
50282	17beta-Estradiol	FISH	Oryzias latipes	NA	C	NOEC	100	2.86e-6	mg/L	EnviroTox DB	Seki,M., H. Yokota, M. Maeda, and K. Kobayashi, . Fish Full Life-Cycle Testing for 17beta-Estradiol on Medaka (Oryzias latipes)	Reproduction
50282	17beta-Estradiol	FISH	Oryzias latipes	NA	C	NOEC	60	8.66e-6	mg/L	EnviroTox DB	Seki,M., H. Yokota, M. Maeda, and K. Kobayashi, . Fish Full Life-Cycle Testing for 17beta-Estradiol on Medaka (Oryzias latipes)	Development
50282	17beta-Estradiol	FISH	Oryzias latipes	NA	C	NOEC	60	8.66e-6	mg/L	EnviroTox DB	Seki,M., H. Yokota, M. Maeda, and K. Kobayashi, . Fish Full Life-Cycle Testing for 17beta-Estradiol on Medaka (Oryzias latipes)	Population
50282	17beta-Estradiol	FISH	Oryzias latipes	NA	C	NOEC	100	8.66e-6	mg/L	EnviroTox DB	Seki,M., H. Yokota, M. Maeda, and K. Kobayashi, . Fish Full Life-Cycle Testing for 17beta-Estradiol on Medaka (Oryzias latipes)	Reproduction
50282	17beta-Estradiol	FISH	Oryzias latipes	NA	C	NOEC	60	9.24e-5	mg/L	EnviroTox DB	Seki,M., H. Yokota, M. Maeda, and K. Kobayashi, . Fish Full Life-Cycle Testing for 17beta-Estradiol on Medaka (Oryzias latipes)	Mortality
50282	17beta-Estradiol	FISH	Oryzias latipes	NA	C	NOEC	9.299999999999999	9.24e-5	mg/L	EnviroTox DB	Seki,M., H. Yokota, M. Maeda, and K. Kobayashi, . Fish Full Life-Cycle Testing for 17beta-Estradiol on Medaka (Oryzias latipes)	Mortality
50282	17beta-Estradiol	FISH	Oryzias latipes	NA	A	LC50	3	3.5	mg/L	EnviroTox DB	Tabata,A., S. Kashiwada, Y. Ohnishi, H. Ishikawa, N. Miyamoto, M. Itoh, and Y. Magara, . Estrogenic Influences of Estradiol-17beta, p-Nonylphenol and bis-Phenol-A on Japanese Medaka (Oryzias latipes) at Detected Environmental Concentrations	Mortality
50282	17beta-Estradiol	INVERT	Ceriodaphnia dubia	NA	C	NOEC	7	10	mg/L	EnviroTox DB	Tatarazako,N., Y. Takao, K. Kishi, N. Onikura, K. Arizono, and T. Iguchi. Styrene Dimers and Trimers Affect Reproduction of Daphnid (Ceriodaphnia dubia)	Reproduction
50282	17beta-Estradiol	FISH	Pimephales promelas	NA	C	NOEC	14	6e-5	mg/L	EnviroTox DB	Thorpe,K.L., R. Benstead, T.H. Hutchinson, and C.R. Tyler, . Associations Between Altered Vitellogenin Concentrations and Adverse Health Effects in Fathead Minnow (Pimephales promelas)	Growth
50282	17beta-Estradiol	FISH	Pimephales promelas	NA	C	NOEC	14	6e-5	mg/L	EnviroTox DB	Thorpe,K.L., R. Benstead, T.H. Hutchinson, and C.R. Tyler, . Associations Between Altered Vitellogenin Concentrations and Adverse Health Effects in Fathead Minnow (Pimephales promelas)	Mortality
50282	17beta-Estradiol	FISH	Oncorhynchus mykiss	NA	C	NOEC	21	1e-4	mg/L	EnviroTox DB	Tremblay,L., and G. Van der Kraak, . Comparison Between the Effects of the Phytosterol beta-Sitosterol and Pulp and Paper Mill Effluents on Sexually Immature Rainbow Trout	Growth
50282	17beta-Estradiol	FISH	Danio rerio	NA	A	LC50	3	16.997	mg/L	EnviroTox DB	Martinez,R., L. Herrero-Nogareda, M. Van Antro, M.P. Campos, M. Casado, C. Barata, B. Pina, and L. Navarro-Martin. Morphometric Signatures of Exposure to Endocrine Disrupting Chemicals in Zebrafish Eleutheroembryos. 2019. Aquat. Toxicol.214(105232): 17 p.	Mortality, Mortality
50282	17beta-Estradiol	FISH	Danio rerio	NA	C	NOEC	21	0.005	mg/L	EnviroTox DB	Song,M., D. Liang, Y. Liang, M. Chen, F. Wang, H. Wang, and G. Jiang. Assessing Developmental Toxicity and Estrogenic Activity of Halogenated Bisphenol A on Zebrafish (Danio rerio). 2014. Chemosphere112:275-281	Mortality, Survival
50282	17beta-Estradiol	FISH	Oryzias latipes	NA	C	NOEC	14	1e-4	mg/L	EnviroTox DB	Kang,J.S., T.G. Ahn, and J.W. Park. Perfluorooctanoic Acid (PFOA) and Perfluooctane Sulfonate (PFOS) Induce Different Modes of Action in Reproduction to Japanese Medaka (Oryzias latipes). 2019. J. Hazard. Mater.368:97-103	Reproduction, Progeny counts/numbers
50282	17beta-Estradiol	FISH	Oryzias latipes	NA	C	NOEC	7	1e-4	mg/L	EnviroTox DB	Kang,J.S., T.G. Ahn, and J.W. Park. Perfluorooctanoic Acid (PFOA) and Perfluooctane Sulfonate (PFOS) Induce Different Modes of Action in Reproduction to Japanese Medaka (Oryzias latipes). 2019. J. Hazard. Mater.368:97-103	Reproduction, Progeny counts/numbers
50282	17beta-Estradiol	FISH	Oryzias melastigma	NA	C	NOEC	17	0.01	mg/L	EnviroTox DB	Ye,T., M. Kang, Q. Huang, C. Fang, Y. Chen, L. Liu, and S. Dong. Accumulation of Di(2-Ethylhexyl) Phthalate Causes Endocrine-Disruptive Effects in Marine Medaka (Oryzias melastigma) Embryos. 2016. Environ. Toxicol.31(1): 116-127	Mortality, Mortality
50282	17beta-Estradiol	FISH	Oryzias melastigma	NA	C	NOEC	9	0.01	mg/L	EnviroTox DB	Ye,T., M. Kang, Q. Huang, C. Fang, Y. Chen, L. Liu, and S. Dong. Accumulation of Di(2-Ethylhexyl) Phthalate Causes Endocrine-Disruptive Effects in Marine Medaka (Oryzias melastigma) Embryos. 2016. Environ. Toxicol.31(1): 116-127	Mortality, Mortality
50282	17beta-Estradiol	FISH	Pomatoschistus minutus	NA	C	NOEC	NA	9.7e-5	mg/L	EnviroTox DB	Robinson,C.D., E. Brown, J.A. Craft, I.M. Davies, C. Megginson, C. Miller, and C.F. Moffat. Bioindicators and Reproductive Effects of Prolonged 17beta-Oestradiol Exposure in a Marine Fish, the Sand Goby (Pomatoschistus minutus). 2007. Aquat. Toxicol.81(4): 397-408	Reproduction, Fecundity
50293	DDT	FISH	Rasbora heteromorpha	NA	A	LC50	2	5.4e-4	mg/L	EnviroTox DB	Alabaster,J.S. Survival of Fish in 164 Herbicides, Insecticides, Fungicides, Wetting Agents and Miscellaneous Substances	Mortality
50293	DDT	FISH	Rasbora heteromorpha	NA	A	LC50	2	0.001	mg/L	EnviroTox DB	Alabaster,J.S. Survival of Fish in 164 Herbicides, Insecticides, Fungicides, Wetting Agents and Miscellaneous Substances	Mortality
50293	DDT	FISH	Rasbora heteromorpha	NA	A	LC50	2	0.0014	mg/L	EnviroTox DB	Alabaster,J.S. Survival of Fish in 164 Herbicides, Insecticides, Fungicides, Wetting Agents and Miscellaneous Substances	Mortality
50293	DDT	FISH	Salmo trutta	NA	A	LC50	2	0.0025	mg/L	EnviroTox DB	Alabaster,J.S. Survival of Fish in 164 Herbicides, Insecticides, Fungicides, Wetting Agents and Miscellaneous Substances	Mortality
50293	DDT	FISH	Rasbora heteromorpha	NA	A	LC50	2	0.0031	mg/L	EnviroTox DB	Alabaster,J.S. Survival of Fish in 164 Herbicides, Insecticides, Fungicides, Wetting Agents and Miscellaneous Substances	Mortality
50293	DDT	FISH	Rasbora heteromorpha	NA	A	LC50	2	0.11	mg/L	EnviroTox DB	Alabaster,J.S. Survival of Fish in 164 Herbicides, Insecticides, Fungicides, Wetting Agents and Miscellaneous Substances	Mortality
50293	DDT	FISH	Rasbora heteromorpha	NA	A	LC50	2	0.17	mg/L	EnviroTox DB	Alabaster,J.S. Survival of Fish in 164 Herbicides, Insecticides, Fungicides, Wetting Agents and Miscellaneous Substances	Mortality
50293	DDT	FISH	Rasbora heteromorpha	NA	A	LC50	2	8	mg/L	EnviroTox DB	Alabaster,J.S. Survival of Fish in 164 Herbicides, Insecticides, Fungicides, Wetting Agents and Miscellaneous Substances	Mortality
50293	DDT	INVERT	Procambarus acutus	NA	A	EC50	4	0.003	mg/L	EnviroTox DB	Albaugh, D.W., 1972. Insecticide Tolerances of Two Crayfish Populations (Procambarus acutus) in South-Central Texas, Bull.Environ.Contam.Toxicol. 8(6):334-338	Immobilization: Change in the failure to respond or lack of movement after mechanical stimulation.
50293	DDT	INVERT	Metapenaeus monoceros	NA	A	LC50	4	0.081	mg/L	EnviroTox DB	Babu, T.R., P. Surendranath, K.S. Babu, and K.V. Ramana Rao, 1988. Differential Toxicity of Fenvalerate, DDT and Kelthane to Penaeus indicus and Metapenaeus monoceros, Environ.Ecol. 6(3):745-746	Mortality
50293	DDT	INVERT	Penaeus indicus	NA	A	LC50	4	0.037	mg/L	EnviroTox DB	Babu, T.R., P. Surendranath, and K.V. Ramana Rao, 1987. Comparative Evaluation of DDT and Fenvalerate Toxicity on Penaeus indicus (H. Milne Edwards), Mahasagar 20(4):249-253	Mortality
50293	DDT	INVERT	Daphnia magna	NA	C	NOEC	21	0.001	mg/L	EnviroTox DB	Baer,K.N., and K.D. Owens, . Evaluation of Selected Endocrine Disrupting Compounds on Sex Determination in Daphnia Magna Using Reduced Photoperiod and Different Feeding Rates	Reproduction
50293	DDT	INVERT	Daphnia magna	NA	C	NOEC	21	0.001	mg/L	EnviroTox DB	Baer,K.N., and K.D. Owens, . Evaluation of Selected Endocrine Disrupting Compounds on Sex Determination in Daphnia Magna Using Reduced Photoperiod and Different Feeding Rates	Development
50293	DDT	INVERT	Daphnia magna	NA	C	NOEC	21	0.001	mg/L	EnviroTox DB	Baer,K.N., and K.D. Owens, . Evaluation of Selected Endocrine Disrupting Compounds on Sex Determination in Daphnia Magna Using Reduced Photoperiod and Different Feeding Rates	Population
50293	DDT	FISH	Cyprinus carpio	NA	A	LC50	7	0.49	mg/L	EnviroTox DB	Basak,P.K., and S.K. Konar, . Toxicity of Six Insecticides to Fish	Mortality
50293	DDT	FISH	Heteropneustes fossilis	NA	A	LC50	7	10.5	mg/L	EnviroTox DB	Basak,P.K., and S.K. Konar, . Toxicity of Six Insecticides to Fish	Mortality
50293	DDT	FISH	Oreochromis mossambicus	NA	A	LC50	7	3.54	mg/L	EnviroTox DB	Basak,P.K., and S.K. Konar, . Toxicity of Six Insecticides to Fish	Mortality
50293	DDT	FISH	Poecilia reticulata	NA	A	LC50	4	0.04	mg/L	EnviroTox DB	Bathe, R., K. Sachsse, L. Ullmann, W.D. Hormann, F. Zak, and R. Hess, 1975. The Evaluation of Fish Toxicity in the Laboratory, Proc.Eur.Soc.Toxicol. 16:113-124	Mortality
50293	DDT	FISH	Carassius carassius	NA	A	LC50	4	0.03	mg/L	EnviroTox DB	Bathe, R., K. Sachsse, L. Ullmann, W.D. Hormann, F. Zak, and R. Hess, 1975. The Evaluation of Fish Toxicity in the Laboratory, Proc.Eur.Soc.Toxicol. 16:113-124	Mortality
50293	DDT	FISH	Oncorhynchus mykiss	NA	A	LC50	4	0.03	mg/L	EnviroTox DB	Bathe, R., K. Sachsse, L. Ullmann, W.D. Hormann, F. Zak, and R. Hess, 1975. The Evaluation of Fish Toxicity in the Laboratory, Proc.Eur.Soc.Toxicol. 16:113-124	Mortality
50293	DDT	FISH	Perca sp	NA	A	LC50	4	0.015	mg/L	EnviroTox DB	Bathe, R., K. Sachsse, L. Ullmann, W.D. Hormann, F. Zak, and R. Hess, 1975. The Evaluation of Fish Toxicity in the Laboratory, Proc.Eur.Soc.Toxicol. 16:113-124	Mortality
50293	DDT	FISH	Ictalurus melas	NA	A	LC50	4	0.08	mg/L	EnviroTox DB	Bathe, R., K. Sachsse, L. Ullmann, W.D. Hormann, F. Zak, and R. Hess, 1975. The Evaluation of Fish Toxicity in the Laboratory, Proc.Eur.Soc.Toxicol. 16:113-124	Mortality
50293	DDT	FISH	Oncorhynchus mykiss	NA	A	LC50	4	0.06	mg/L	EnviroTox DB	Bathe, R., L. Ullman, K. Sachsse, and R. Hess, 1975. Relationship between Toxicity to Fish and to Mammals: A Comparative Study Under Defined Laboratory Conditions, U.S.EPA-OPP Registration Standard :1 p. (CBI Data)	Mortality
50293	DDT	FISH	Carassius carassius	NA	A	LC50	4	0.08	mg/L	EnviroTox DB	Bathe, R., L. Ullman, K. Sachsse, and R. Hess, 1975. Relationship between Toxicity to Fish and to Mammals: A Comparative Study Under Defined Laboratory Conditions, U.S.EPA-OPP Registration Standard :1 p. (CBI Data)	Mortality
50293	DDT	FISH	Perca sp	NA	A	LC50	4	0.015	mg/L	EnviroTox DB	Bathe,R., K. Sachsse, L. Ullmann, W.D. Hormann, F. Zak, and R. Hess. The Evaluation of Fish Toxicity in the Laboratory	Mortality
50293	DDT	FISH	Carassius carassius	NA	A	LC50	2	0.03	mg/L	EnviroTox DB	Bathe,R., K. Sachsse, L. Ullmann, W.D. Hormann, F. Zak, and R. Hess. The Evaluation of Fish Toxicity in the Laboratory	Mortality
50293	DDT	FISH	Oncorhynchus mykiss	NA	A	LC50	2	0.03	mg/L	EnviroTox DB	Bathe,R., K. Sachsse, L. Ullmann, W.D. Hormann, F. Zak, and R. Hess. The Evaluation of Fish Toxicity in the Laboratory	Mortality
50293	DDT	FISH	Perca sp	NA	A	LC50	2	0.03	mg/L	EnviroTox DB	Bathe,R., K. Sachsse, L. Ullmann, W.D. Hormann, F. Zak, and R. Hess. The Evaluation of Fish Toxicity in the Laboratory	Mortality
50293	DDT	FISH	Poecilia reticulata	NA	A	LC50	2	0.04	mg/L	EnviroTox DB	Bathe,R., K. Sachsse, L. Ullmann, W.D. Hormann, F. Zak, and R. Hess. The Evaluation of Fish Toxicity in the Laboratory	Mortality
50293	DDT	FISH	Oncorhynchus mykiss	NA	A	LC50	4	0.028	mg/L	EnviroTox DB	Bathe,R., L. Ullmann, and K. Sachsse. Determination of Pesticide Toxicity to Fish	Mortality
50293	DDT	FISH	Lepomis macrochirus	NA	A	LC50	4	0.015	mg/L	EnviroTox DB	Bathe,R., L. Ullmann, and K. Sachsse. Determination of Pesticide Toxicity to Fish	Mortality
50293	DDT	FISH	Carassius carassius	NA	A	LC50	4	0.025	mg/L	EnviroTox DB	Bathe,R., L. Ullmann, and K. Sachsse. Determination of Pesticide Toxicity to Fish	Mortality
50293	DDT	FISH	Carassius carassius	NA	A	LC50	2	0.03	mg/L	EnviroTox DB	Bathe,R., L. Ullmann, and K. Sachsse. Determination of Pesticide Toxicity to Fish	Mortality
50293	DDT	FISH	Lepomis macrochirus	NA	A	LC50	2	0.03	mg/L	EnviroTox DB	Bathe,R., L. Ullmann, and K. Sachsse. Determination of Pesticide Toxicity to Fish	Mortality
50293	DDT	FISH	Oncorhynchus mykiss	NA	A	LC50	2	0.03	mg/L	EnviroTox DB	Bathe,R., L. Ullmann, and K. Sachsse. Determination of Pesticide Toxicity to Fish	Mortality
50293	DDT	FISH	Poecilia reticulata	NA	A	LC50	4	0.037	mg/L	EnviroTox DB	Bathe,R., L. Ullmann, and K. Sachsse. Determination of Pesticide Toxicity to Fish	Mortality
50293	DDT	FISH	Ictalurus sp	NA	A	LC50	4	0.038	mg/L	EnviroTox DB	Bathe,R., L. Ullmann, and K. Sachsse. Determination of Pesticide Toxicity to Fish	Mortality
50293	DDT	FISH	Poecilia reticulata	NA	A	LC50	2	0.04	mg/L	EnviroTox DB	Bathe,R., L. Ullmann, and K. Sachsse. Determination of Pesticide Toxicity to Fish	Mortality
50293	DDT	INVERT	Daphnia magna	NA	A	EC50	1	0.009	mg/L	EnviroTox DB	Bazin, C., P. Chambon, M. Bonnefille, and G. Larbaigt, 1987. Compared Sensitivity of Luminescent Marine Bacteria (Photobacterium phosphoreum) and Daphnia Bioassays (Comparaison des Sensibilites du Test de Luminescence Bacerienne (Photobacterium phosphoreum) et du Test Daphnie (Dap, Sci.Eau. 6:403-413 (FRE) (ENG ABS)	Intoxication
50293	DDT	INVERT	Aedes aegypti	NA	A	LC50	2	0.008	mg/L	EnviroTox DB	Beard, C.B., K.O. Kloter, M.K. Carroll, L.J. Magnuson, and H. Trapido, 1985. Response of Domestic and Peridomestic Strains of Aedes aegypti (Diptera: Culicidae) in new Orleans, Louisiana, USA, to Organophosphate, Organochlorine, and Pyrethroid Insecticides, J.Med.Entomol. 22(3):276-280	Mortality
50293	DDT	FISH	Gila cypha	NA	A	LC50	4	2.47	mg/L	EnviroTox DB	Beleau,M.H., and J.A. Bartosz, . Colorado River Fisheries Project Acute Toxicity of Selected Chemicals: Data Base	Mortality
50293	DDT	FISH	Ptychocheilus oregonensis	NA	A	LC50	4	0.034	mg/L	EnviroTox DB	Beleau,M.H., and J.A. Bartosz, . Colorado River Fisheries Project Acute Toxicity of Selected Chemicals: Data Base	Mortality
50293	DDT	FISH	Ptychocheilus oregonensis	NA	A	LC50	4	0.04	mg/L	EnviroTox DB	Beleau,M.H., and J.A. Bartosz, . Colorado River Fisheries Project Acute Toxicity of Selected Chemicals: Data Base	Mortality
50293	DDT	FISH	Ptychocheilus lucius	NA	A	LC50	4	0.13	mg/L	EnviroTox DB	Beleau,M.H., and J.A. Bartosz, . Colorado River Fisheries Project Acute Toxicity of Selected Chemicals: Data Base	Mortality
50293	DDT	FISH	Ptychocheilus lucius	NA	A	LC50	4	0.138	mg/L	EnviroTox DB	Beleau,M.H., and J.A. Bartosz, . Colorado River Fisheries Project Acute Toxicity of Selected Chemicals: Data Base	Mortality
50293	DDT	FISH	Ptychocheilus oregonensis	NA	A	LC50	4	0.151	mg/L	EnviroTox DB	Beleau,M.H., and J.A. Bartosz, . Colorado River Fisheries Project Acute Toxicity of Selected Chemicals: Data Base	Mortality
50293	DDT	FISH	Ptychocheilus lucius	NA	A	LC50	4	0.341	mg/L	EnviroTox DB	Beleau,M.H., and J.A. Bartosz, . Colorado River Fisheries Project Acute Toxicity of Selected Chemicals: Data Base	Mortality
50293	DDT	FISH	Ptychocheilus lucius	NA	A	LC50	4	0.824	mg/L	EnviroTox DB	Beleau,M.H., and J.A. Bartosz, . Colorado River Fisheries Project Acute Toxicity of Selected Chemicals: Data Base	Mortality
50293	DDT	FISH	Ptychocheilus lucius	NA	A	LC50	4	0.986	mg/L	EnviroTox DB	Beleau,M.H., and J.A. Bartosz, . Colorado River Fisheries Project Acute Toxicity of Selected Chemicals: Data Base	Mortality
50293	DDT	FISH	Ptychocheilus lucius	NA	A	LC50	4	1.5	mg/L	EnviroTox DB	Beleau,M.H., and J.A. Bartosz, . Colorado River Fisheries Project Acute Toxicity of Selected Chemicals: Data Base	Mortality
50293	DDT	FISH	Ptychocheilus lucius	NA	A	LC50	4	1.51	mg/L	EnviroTox DB	Beleau,M.H., and J.A. Bartosz, . Colorado River Fisheries Project Acute Toxicity of Selected Chemicals: Data Base	Mortality
50293	DDT	FISH	Gila cypha	NA	A	LC50	4	1.9	mg/L	EnviroTox DB	Beleau,M.H., and J.A. Bartosz, . Colorado River Fisheries Project Acute Toxicity of Selected Chemicals: Data Base	Mortality
50293	DDT	FISH	Lepomis macrochirus	NA	A	LC50	4	0.0027	mg/L	EnviroTox DB	Beliles, R., 1965. Diazinon Safety Evaluation on Fish and Wildlife: Bobwhite Quail, Goldfish, Sunfish, and Rainbow Trout, U.S.EPA-OPP Registration Standard	Mortality
50293	DDT	FISH	Oncorhynchus mykiss	NA	A	LC50	4	0.0034	mg/L	EnviroTox DB	Beliles, R., 1965. Diazinon Safety Evaluation on Fish and Wildlife: Bobwhite Quail, Goldfish, Sunfish, and Rainbow Trout, U.S.EPA-OPP Registration Standard	Mortality
50293	DDT	FISH	Carassius auratus	NA	A	LC50	4	0.013	mg/L	EnviroTox DB	Beliles, R., 1965. Diazinon Safety Evaluation on Fish and Wildlife: Bobwhite Quail, Goldfish, Sunfish, and Rainbow Trout, U.S.EPA-OPP Registration Standard	Mortality
50293	DDT	FISH	Lepomis macrochirus	NA	A	LC50	3	0.003	mg/L	EnviroTox DB	Beliles, R., 1965. Diazinon Safety Evaluation on Fish and Wildlife: Bobwhite Quail, Goldfish, Sunfish, and Rainbow Trout, U.S.EPA-OPP Registration Standard	Mortality
50293	DDT	FISH	Lepomis macrochirus	NA	A	LC50	2	0.0033	mg/L	EnviroTox DB	Beliles, R., 1965. Diazinon Safety Evaluation on Fish and Wildlife: Bobwhite Quail, Goldfish, Sunfish, and Rainbow Trout, U.S.EPA-OPP Registration Standard	Mortality
50293	DDT	FISH	Oncorhynchus mykiss	NA	A	LC50	2	0.0056	mg/L	EnviroTox DB	Beliles, R., 1965. Diazinon Safety Evaluation on Fish and Wildlife: Bobwhite Quail, Goldfish, Sunfish, and Rainbow Trout, U.S.EPA-OPP Registration Standard	Mortality
50293	DDT	FISH	Oncorhynchus mykiss	NA	A	LC50	3	0.0056	mg/L	EnviroTox DB	Beliles, R., 1965. Diazinon Safety Evaluation on Fish and Wildlife: Bobwhite Quail, Goldfish, Sunfish, and Rainbow Trout, U.S.EPA-OPP Registration Standard	Mortality
50293	DDT	FISH	Carassius auratus	NA	A	LC50	3	0.018	mg/L	EnviroTox DB	Beliles, R., 1965. Diazinon Safety Evaluation on Fish and Wildlife: Bobwhite Quail, Goldfish, Sunfish, and Rainbow Trout, U.S.EPA-OPP Registration Standard	Mortality
50293	DDT	FISH	Carassius auratus	NA	A	LC50	2	0.032	mg/L	EnviroTox DB	Beliles, R., 1965. Diazinon Safety Evaluation on Fish and Wildlife: Bobwhite Quail, Goldfish, Sunfish, and Rainbow Trout, U.S.EPA-OPP Registration Standard	Mortality
50293	DDT	FISH	Carassius auratus	NA	A	LC50	4	0.0022	mg/L	EnviroTox DB	Beliles,R.P., and W.J.,Jr. Scott, . Atrazine Safety Evaluations on Fish and Wildlife (Bobwhite Quail, Mallard Ducks, Rainbow Trout, Sunfish, and Goldfish)	Mortality
50293	DDT	FISH	Oncorhynchus mykiss	NA	A	LC50	4	0.0022	mg/L	EnviroTox DB	Beliles,R.P., and W.J.,Jr. Scott, . Atrazine Safety Evaluations on Fish and Wildlife (Bobwhite Quail, Mallard Ducks, Rainbow Trout, Sunfish, and Goldfish)	Mortality
50293	DDT	FISH	Oncorhynchus mykiss	NA	A	LC50	2	0.0028	mg/L	EnviroTox DB	Beliles,R.P., and W.J.,Jr. Scott, . Atrazine Safety Evaluations on Fish and Wildlife (Bobwhite Quail, Mallard Ducks, Rainbow Trout, Sunfish, and Goldfish)	Mortality
50293	DDT	FISH	Lepomis macrochirus	NA	A	LC50	2	0.003	mg/L	EnviroTox DB	Beliles,R.P., and W.J.,Jr. Scott, . Atrazine Safety Evaluations on Fish and Wildlife (Bobwhite Quail, Mallard Ducks, Rainbow Trout, Sunfish, and Goldfish)	Mortality
50293	DDT	FISH	Carassius auratus	NA	A	LC50	2	0.0032	mg/L	EnviroTox DB	Beliles,R.P., and W.J.,Jr. Scott, . Atrazine Safety Evaluations on Fish and Wildlife (Bobwhite Quail, Mallard Ducks, Rainbow Trout, Sunfish, and Goldfish)	Mortality
50293	DDT	FISH	Lepomis macrochirus	NA	A	LC50	4	0.0032	mg/L	EnviroTox DB	Beliles,R.P., and W.J.,Jr. Scott, . Atrazine Safety Evaluations on Fish and Wildlife (Bobwhite Quail, Mallard Ducks, Rainbow Trout, Sunfish, and Goldfish)	Mortality
50293	DDT	INVERT	Daphnia magna	NA	A	EC50	2	5e-4	mg/L	EnviroTox DB	Berglind, R., and G. Dave, 1984. Acute Toxicity of Chromate, DDT, PCP, TPBS, and Zinc to Daphnia magna Cultured in Hard and Soft Water, Bull.Environ.Contam.Toxicol. 33(1):63-68	Immobilization: Change in the failure to respond or lack of movement after mechanical stimulation.
50293	DDT	INVERT	Daphnia magna	NA	A	EC50	2	0.0011	mg/L	EnviroTox DB	Berglind, R., and G. Dave, 1984. Acute Toxicity of Chromate, DDT, PCP, TPBS, and Zinc to Daphnia magna Cultured in Hard and Soft Water, Bull.Environ.Contam.Toxicol. 33(1):63-68	Intoxication
50293	DDT	INVERT	Daphnia magna	NA	A	EC50	1	5e-4	mg/L	EnviroTox DB	Berglind, R., and G. Dave, 1984. Acute Toxicity of Chromate, DDT, PCP, TPBS, and Zinc to Daphnia magna Cultured in Hard and Soft Water, Bull.Environ.Contam.Toxicol. 33(1):63-68	Intoxication
50293	DDT	INVERT	Daphnia magna	NA	A	EC50	2	6.8e-4	mg/L	EnviroTox DB	Berglind, R., and G. Dave, 1984. Acute Toxicity of Chromate, DDT, PCP, TPBS, and Zinc to Daphnia magna Cultured in Hard and Soft Water, Bull.Environ.Contam.Toxicol. 33(1):63-68	Intoxication
50293	DDT	INVERT	Daphnia magna	NA	A	EC50	1	9.9e-4	mg/L	EnviroTox DB	Berglind, R., and G. Dave, 1984. Acute Toxicity of Chromate, DDT, PCP, TPBS, and Zinc to Daphnia magna Cultured in Hard and Soft Water, Bull.Environ.Contam.Toxicol. 33(1):63-68	Intoxication
50293	DDT	INVERT	Daphnia magna	NA	A	EC50	1	0.0013	mg/L	EnviroTox DB	Berglind, R., and G. Dave, 1984. Acute Toxicity of Chromate, DDT, PCP, TPBS, and Zinc to Daphnia magna Cultured in Hard and Soft Water, Bull.Environ.Contam.Toxicol. 33(1):63-68	Intoxication
50293	DDT	INVERT	Daphnia magna	NA	A	EC50	1	0.042	mg/L	EnviroTox DB	Berglind, R., and G. Dave, 1984. Acute Toxicity of Chromate, DDT, PCP, TPBS, and Zinc to Daphnia magna Cultured in Hard and Soft Water, Bull.Environ.Contam.Toxicol. 33(1):63-68	Intoxication
50293	DDT	INVERT	Daphnia magna	NA	A	EC50	1	0.071	mg/L	EnviroTox DB	Berglind, R., and G. Dave, 1984. Acute Toxicity of Chromate, DDT, PCP, TPBS, and Zinc to Daphnia magna Cultured in Hard and Soft Water, Bull.Environ.Contam.Toxicol. 33(1):63-68	Intoxication
50293	DDT	INVERT	Daphnia magna	NA	A	EC50	1	0.098	mg/L	EnviroTox DB	Berglind, R., and G. Dave, 1984. Acute Toxicity of Chromate, DDT, PCP, TPBS, and Zinc to Daphnia magna Cultured in Hard and Soft Water, Bull.Environ.Contam.Toxicol. 33(1):63-68	Intoxication
50293	DDT	INVERT	Daphnia magna	NA	A	EC50	1	0.51	mg/L	EnviroTox DB	Berglind, R., and G. Dave, 1984. Acute Toxicity of Chromate, DDT, PCP, TPBS, and Zinc to Daphnia magna Cultured in Hard and Soft Water, Bull.Environ.Contam.Toxicol. 33(1):63-68	Intoxication
50293	DDT	FISH	Gambusia affinis	NA	A	LC50	4	0.0279	mg/L	EnviroTox DB	Bonner, J.C., and J.D. Yarbrough, 1989. Role of the Brain t-Butylbicyclophosphorothionate Receptor in Vertebrate Resistance to Endrin, 1,1,1-Trichloro-2,2-bis(p-Chlorophenyl)Ethane and Cypermethrin, J.Pharmacol.Exp.Ther. 249(1):149-154	Mortality
50293	DDT	FISH	Gambusia affinis	NA	A	LC50	2	0.0279	mg/L	EnviroTox DB	Bonner, J.C., and J.D. Yarbrough, 1989. Role of the Brain t-Butylbicyclophosphorothionate Receptor in Vertebrate Resistance to Endrin, 1,1,1-Trichloro-2,2-bis(p-Chlorophenyl)Ethane and Cypermethrin, J.Pharmacol.Exp.Ther. 249(1):149-154	Mortality
50293	DDT	FISH	Gambusia affinis	NA	A	LC50	2	0.0549	mg/L	EnviroTox DB	Bonner, J.C., and J.D. Yarbrough, 1989. Role of the Brain t-Butylbicyclophosphorothionate Receptor in Vertebrate Resistance to Endrin, 1,1,1-Trichloro-2,2-bis(p-Chlorophenyl)Ethane and Cypermethrin, J.Pharmacol.Exp.Ther. 249(1):149-154	Mortality
50293	DDT	INVERT	Daphnia magna	NA	A	EC50	1.0999999999999999	0.00144	mg/L	EnviroTox DB	Boyd,J.E., . The Use of Daphnia magna in the Microbioassay of Insecticides	Intoxication
50293	DDT	INVERT	Daphnia magna	NA	A	LC50	2	0.0019	mg/L	EnviroTox DB	Brausch,J.M., and P.N. Smith. Development of Resistance to Cyfluthrin and Naphthalene Among Daphnia magna	Mortality
50293	DDT	INVERT	Daphnia magna	NA	A	LC50	2	9e-4	mg/L	EnviroTox DB	Brausch,J.M., and P.N. Smith. Development of Resistance to Cyfluthrin and Naphthalene Among Daphnia magna	Mortality
50293	DDT	INVERT	Thamnocephalus platyurus	NA	A	LC50	2	0.00243	mg/L	EnviroTox DB	Brausch,J.M., and P.N. Smith, . Mechanisms of Resistance and Cross-Resistance to Agrochemicals in the Fairy Shrimp Thamnocephalus platyurus (Crustacea: Anostraca)	Mortality
50293	DDT	INVERT	Thamnocephalus platyurus	NA	A	LC50	2	0.00247	mg/L	EnviroTox DB	Brausch,J.M., and P.N. Smith, . Mechanisms of Resistance and Cross-Resistance to Agrochemicals in the Fairy Shrimp Thamnocephalus platyurus (Crustacea: Anostraca)	Mortality
50293	DDT	INVERT	Thamnocephalus platyurus	NA	A	LC50	2	0.00254	mg/L	EnviroTox DB	Brausch,J.M., and P.N. Smith, . Mechanisms of Resistance and Cross-Resistance to Agrochemicals in the Fairy Shrimp Thamnocephalus platyurus (Crustacea: Anostraca)	Mortality
50293	DDT	INVERT	Thamnocephalus platyurus	NA	A	LC50	2	0.00315	mg/L	EnviroTox DB	Brausch,J.M., and P.N. Smith, . Mechanisms of Resistance and Cross-Resistance to Agrochemicals in the Fairy Shrimp Thamnocephalus platyurus (Crustacea: Anostraca)	Mortality
50293	DDT	INVERT	Thamnocephalus platyurus	NA	A	LC50	2	0.00323	mg/L	EnviroTox DB	Brausch,J.M., and P.N. Smith, . Mechanisms of Resistance and Cross-Resistance to Agrochemicals in the Fairy Shrimp Thamnocephalus platyurus (Crustacea: Anostraca)	Mortality
50293	DDT	INVERT	Thamnocephalus platyurus	NA	A	LC50	2	0.0056	mg/L	EnviroTox DB	Brausch,J.M., and P.N. Smith, . Mechanisms of Resistance and Cross-Resistance to Agrochemicals in the Fairy Shrimp Thamnocephalus platyurus (Crustacea: Anostraca)	Mortality
50293	DDT	INVERT	Thamnocephalus platyurus	NA	A	LC50	2	0.0057	mg/L	EnviroTox DB	Brausch,J.M., and P.N. Smith, . Mechanisms of Resistance and Cross-Resistance to Agrochemicals in the Fairy Shrimp Thamnocephalus platyurus (Crustacea: Anostraca)	Mortality
50293	DDT	INVERT	Thamnocephalus platyurus	NA	A	LC50	2	0.00571	mg/L	EnviroTox DB	Brausch,J.M., and P.N. Smith, . Mechanisms of Resistance and Cross-Resistance to Agrochemicals in the Fairy Shrimp Thamnocephalus platyurus (Crustacea: Anostraca)	Mortality
50293	DDT	INVERT	Thamnocephalus platyurus	NA	A	LC50	2	0.00603	mg/L	EnviroTox DB	Brausch,J.M., and P.N. Smith, . Mechanisms of Resistance and Cross-Resistance to Agrochemicals in the Fairy Shrimp Thamnocephalus platyurus (Crustacea: Anostraca)	Mortality
50293	DDT	INVERT	Thamnocephalus platyurus	NA	A	LC50	2	0.00615	mg/L	EnviroTox DB	Brausch,J.M., and P.N. Smith, . Mechanisms of Resistance and Cross-Resistance to Agrochemicals in the Fairy Shrimp Thamnocephalus platyurus (Crustacea: Anostraca)	Mortality
50293	DDT	FISH	Oncorhynchus mykiss	NA	A	LC50	4	0.0015	mg/L	EnviroTox DB	Bridges, W.R., and O.B. Cope, 1965. The Relative Toxicities of Similar Formulations of Pyrethrum and Rotenone to Fish and Immature Stoneflies, Pyrethrum Post 8(1):3-5	Mortality
50293	DDT	FISH	Ictalurus punctatus	NA	A	LC50	4	0.0033	mg/L	EnviroTox DB	Bridges, W.R., and O.B. Cope, 1965. The Relative Toxicities of Similar Formulations of Pyrethrum and Rotenone to Fish and Immature Stoneflies, Pyrethrum Post 8(1):3-5	Mortality
50293	DDT	FISH	Lepomis macrochirus	NA	A	LC50	4	0.0047	mg/L	EnviroTox DB	Bridges, W.R., and O.B. Cope, 1965. The Relative Toxicities of Similar Formulations of Pyrethrum and Rotenone to Fish and Immature Stoneflies, Pyrethrum Post 8(1):3-5	Mortality
50293	DDT	FISH	Oncorhynchus mykiss	NA	A	LC50	2	0.002	mg/L	EnviroTox DB	Bridges, W.R., and O.B. Cope, 1965. The Relative Toxicities of Similar Formulations of Pyrethrum and Rotenone to Fish and Immature Stoneflies, Pyrethrum Post 8(1):3-5	Mortality
50293	DDT	FISH	Ictalurus punctatus	NA	A	LC50	2	0.0041	mg/L	EnviroTox DB	Bridges, W.R., and O.B. Cope, 1965. The Relative Toxicities of Similar Formulations of Pyrethrum and Rotenone to Fish and Immature Stoneflies, Pyrethrum Post 8(1):3-5	Mortality
50293	DDT	FISH	Lepomis macrochirus	NA	A	LC50	2	0.006	mg/L	EnviroTox DB	Bridges, W.R., and O.B. Cope, 1965. The Relative Toxicities of Similar Formulations of Pyrethrum and Rotenone to Fish and Immature Stoneflies, Pyrethrum Post 8(1):3-5	Mortality
50293	DDT	INVERT	Ceriodaphnia dubia	NA	C	NOEC	7	0.00174	mg/L	EnviroTox DB	Brooke,L., . Acute and Chronic Toxicity of Several Pesticides to Five Species of Aquatic Organisms	Mortality
50293	DDT	INVERT	Ceriodaphnia dubia	NA	C	NOEC	7	0.00174	mg/L	EnviroTox DB	Brooke,L., . Acute and Chronic Toxicity of Several Pesticides to Five Species of Aquatic Organisms	Reproduction
50293	DDT	INVERT	Ceriodaphnia dubia	NA	A	EC50	2	8.3e-4	mg/L	EnviroTox DB	Brooke,L., . Acute and Chronic Toxicity of Several Pesticides to Five Species of Aquatic Organisms	Mortality
50293	DDT	FISH	Cyprinodon variegatus	NA	A	EC50	4	0.005	mg/L	EnviroTox DB	Butler, P.A., 1965. Commercial Fishery Investigations, In: Circular 226, Effects of Pesticides on Fish and Wildl., U.S.D.I., Washington, DC :65-77	Mortality
50293	DDT	FISH	Ictalurus punctatus	NA	A	LC50	4	0.034	mg/L	EnviroTox DB	Carter, F.L., and J.B. Graves, 1972. Measuring Effects of Insecticides on Aquatic Animals, La.Agric. 16(2):14-15	Mortality
50293	DDT	FISH	Lepomis macrochirus	NA	A	LC50	4	0.007	mg/L	EnviroTox DB	Carter, F.L., and J.B. Graves, 1972. Measuring Effects of Insecticides on Aquatic Animals, La.Agric. 16(2):14-15	Mortality
50293	DDT	FISH	Gambusia affinis	NA	A	LC50	4	0.027	mg/L	EnviroTox DB	Carter, F.L., and J.B. Graves, 1972. Measuring Effects of Insecticides on Aquatic Animals, La.Agric. 16(2):14-15	Mortality
50293	DDT	INVERT	Procambarus acutus	NA	A	LC50	4	0.028	mg/L	EnviroTox DB	Carter, F.L., and J.B. Graves, 1972. Measuring Effects of Insecticides on Aquatic Animals, La.Agric. 16(2):14-15	Mortality
50293	DDT	FISH	Channa punctatus	NA	A	LC50	4	0.121	mg/L	EnviroTox DB	Chari, M.S., 1992. A Rapid Bioassay Procedure to Determine the Toxicity of Pesticides to Channa punctatus Bloch, J.Inl.Fish.Soc.India 24(2):88-90	Mortality
50293	DDT	FISH	Channa punctata	NA	A	LC50	4	0.121	mg/L	EnviroTox DB	Chari, M.S., 1992. A Rapid Bioassay Procedure to Determine the Toxicity of Pesticides to Channa punctatus Bloch, J.Inl.Fish.Soc.India 24(2):88-90	Mortality
50293	DDT	FISH	Poecilia reticulata	NA	A	LC50	4	0.05	mg/L	EnviroTox DB	Chen, P.S., Y.N. Lin, and C.L. Chung, 1971. Laboratory Studies on the Susceptibility of Mosquito-Eating Fish, Lebistes reticulatus and the Larvae of Culex pipiens fatigans to Insecticides, Res.Rep.Taiwan Sugar Exp.Stn. 70(1):28-35	Mortality
50293	DDT	INVERT	Culex pipiens	NA	A	LC50	1	0.08	mg/L	EnviroTox DB	Chen, P.S., Y.N. Lin, and C.L. Chung, 1971. Laboratory Studies on the Susceptibility of Mosquito-Eating Fish, Lebistes reticulatus and the Larvae of Culex pipiens fatigans to Insecticides, Res.Rep.Taiwan Sugar Exp.Stn. 70(1):28-35	Mortality
50293	DDT	INVERT	Anopheles stephensi	NA	A	LC50	2	0.175	mg/L	EnviroTox DB	Chitra, S., and M.K.K. Pillai, 1984. Development of Organophosphorus and Carbamate-Resistance in Indian Strains of Anopheles stephensi Liston, Proc.Indian Acad.Sci.Anim.Sci. 93(3):159-170	Mortality
50293	DDT	FISH	Ictalurus punctatus	NA	A	LC50	4	2	mg/L	EnviroTox DB	Clemens, H.P., and K.E. Sneed, 1959. Lethal Doses of Several Commercial Chemicals for Fingerling Channel Catfish, U.S.Fish.Wildl.Serv., Spec.Sci.Rep.- Fish No.316, Washington, DC :10 p.	Mortality
50293	DDT	FISH	Oncorhynchus mykiss	NA	A	LC50	4	0.0041	mg/L	EnviroTox DB	Cope, O.B., 1965. Effects on Pesticides on Fish and Wildlife: 1864 Findings of the Fish and Wildlife Services, Washington DC, Fish and Wildl.Serv.Circ.226, Fish and Wildlife Service, Washington, D.C.: :77 p. (Publ in Part As 6797)	Mortality
50293	DDT	FISH	Oncorhynchus mykiss	NA	A	EC50	2	0.005	mg/L	EnviroTox DB	Cope,O.B., . Contamination of the Freshwater Ecosystem by Pesticides	Mortality
50293	DDT	FISH	Lepomis macrochirus	NA	A	EC50	2	0.006	mg/L	EnviroTox DB	Cope,O.B., . Contamination of the Freshwater Ecosystem by Pesticides	Mortality
50293	DDT	FISH	Ictalurus punctatus	NA	A	EC50	2	0.012	mg/L	EnviroTox DB	Cope,O.B., . Contamination of the Freshwater Ecosystem by Pesticides	Mortality
50293	DDT	INVERT	Daphnia pulex	NA	A	EC50	2	4e-4	mg/L	EnviroTox DB	Cope,O.B., . Contamination of the Freshwater Ecosystem by Pesticides	Mortality
50293	DDT	FISH	Oncorhynchus mykiss	NA	A	LC50	4	0.005	mg/L	EnviroTox DB	Cope, O. B. (1965). Sport fishery investigations. US. Fish Wildlife Serv. Circular, (226), 51-63.	Mortality
50293	DDT	FISH	Oncorhynchus mykiss	NA	A	LC50	2	0.0052	mg/L	EnviroTox DB	Cope, O. B. (1965). Sport fishery investigations. US. Fish Wildlife Serv. Circular, (226), 51-63.	Mortality
50293	DDT	FISH	Oncorhynchus mykiss	NA	A	LC50	2	0.0073	mg/L	EnviroTox DB	Cope, O. B. (1965). Sport fishery investigations. US. Fish Wildlife Serv. Circular, (226), 51-63.	Mortality
50293	DDT	FISH	Oncorhynchus mykiss	NA	A	LC50	2	0.0047	mg/L	EnviroTox DB	Cope, O. B. (1965). Sport fishery investigations. US. Fish Wildlife Serv. Circular, (226), 51-63.	Mortality
50293	DDT	FISH	Oncorhynchus mykiss	NA	A	LC50	4	0.006	mg/L	EnviroTox DB	Cope, O. B. (1965). Sport fishery investigations. US. Fish Wildlife Serv. Circular, (226), 51-63.	Mortality
50293	DDT	INVERT	Daphnia magna	NA	A	EC50	2	0.0055	mg/L	EnviroTox DB	Crosby, D.G., R.K. Tucker, and N. Aharonson, 1966. The Detection of Acute Toxicity with Daphnia magna, Food Cosmet.Toxicol. 4:503-514	Immobilization: Change in the failure to respond or lack of movement after mechanical stimulation.
50293	DDT	INVERT	Daphnia magna	NA	A	EC50	1.0999999999999999	0.0055	mg/L	EnviroTox DB	Crosby, D.G., R.K. Tucker, and N. Aharonson, 1966. The Detection of Acute Toxicity with Daphnia magna, Food Cosmet.Toxicol. 4:503-514	Intoxication
50293	DDT	INVERT	Daphnia magna	NA	A	EC50	1.0999999999999999	0.195	mg/L	EnviroTox DB	Crosby, D.G., R.K. Tucker, and N. Aharonson, 1966. The Detection of Acute Toxicity with Daphnia magna, Food Cosmet.Toxicol. 4:503-514	Intoxication
50293	DDT	FISH	Gambusia affinis	NA	A	LC50	4	0.019	mg/L	EnviroTox DB	Culley, D.D.Jr., and D.E. Ferguson, 1969. Patterns of Insecticide Resistance in the Mosquitofish, Gambusia affinis, J.Fish.Res.Board Can. 26(9):2395-2401	Mortality
50293	DDT	FISH	Gambusia affinis	NA	A	LC50	2	0.019	mg/L	EnviroTox DB	Culley, D.D.Jr., and D.E. Ferguson, 1969. Patterns of Insecticide Resistance in the Mosquitofish, Gambusia affinis, J.Fish.Res.Board Can. 26(9):2395-2401	Mortality
50293	DDT	INVERT	Dendraster excentricus	NA	A	EC50	5	0.0172	mg/L	EnviroTox DB	Dinnel, P.A., J.M. Link, Q.J. Stober, M.W. Letourneau, and W.E. Roberts, 1989. Comparative Sensitivity of Sea Urchin Sperm Bioassays to Metals and Pesticides, Arch.Environ.Contam.Toxicol. 18(5):748-755	Development: Change in ability to grow to a more mature life stage and in time between separate life stages, molting, ability to germinate and cell cleavage.
50293	DDT	INVERT	Cancer magister	NA	A	EC50	4	0.0011	mg/L	EnviroTox DB	Dinnel, P.A., J.M. Link, Q.J. Stober, M.W. Letourneau, and W.E. Roberts, 1989. Comparative Sensitivity of Sea Urchin Sperm Bioassays to Metals and Pesticides, Arch.Environ.Contam.Toxicol. 18(5):748-755	Immobilization: Change in the failure to respond or lack of movement after mechanical stimulation.
50293	DDT	FISH	Gambusia affinis	NA	A	LC50	4	0.043	mg/L	EnviroTox DB	Dziuk, L.J., and F.W. Plapp, 1973. Insecticide Resistance in Mosquitofish From Texas, Bull.Environ.Contam.Toxicol. 9(1):15-19	Mortality
50293	DDT	FISH	Gambusia affinis	NA	A	LC50	2	0.043	mg/L	EnviroTox DB	Dziuk, L.J., and F.W. Plapp, 1973. Insecticide Resistance in Mosquitofish From Texas, Bull.Environ.Contam.Toxicol. 9(1):15-19	Mortality
50293	DDT	FISH	Gambusia affinis	NA	A	LC50	2	0.313	mg/L	EnviroTox DB	Dziuk, L.J., and F.W. Plapp, 1973. Insecticide Resistance in Mosquitofish From Texas, Bull.Environ.Contam.Toxicol. 9(1):15-19	Mortality
50293	DDT	FISH	Gambusia affinis	NA	A	LC50	2	0.528	mg/L	EnviroTox DB	Dziuk, L.J., and F.W. Plapp, 1973. Insecticide Resistance in Mosquitofish From Texas, Bull.Environ.Contam.Toxicol. 9(1):15-19	Mortality
50293	DDT	FISH	Salmo salar	NA	A	EC50	4	0.0018	mg/L	EnviroTox DB	EPAPPID 40098001	Mortality/Growth
50293	DDT	FISH	Salmo trutta	NA	A	EC50	4	0.0018	mg/L	EnviroTox DB	EPAPPID 40098001	Mortality/Growth
50293	DDT	FISH	Lepomis macrochirus	NA	A	EC50	4	0.0016	mg/L	EnviroTox DB	EPAPPID 40098001	Mortality/Growth
50293	DDT	AMPHIB	Pseudacris triseriata	NA	A	EC50	4	0.8	mg/L	EnviroTox DB	EPAPPID 40098001	Mortality/Growth
50293	DDT	FISH	Ictalurus melas	NA	A	EC50	4	0.0048	mg/L	EnviroTox DB	EPAPPID 40098001	Mortality/Growth
50293	DDT	FISH	Tilapia sp	NA	A	EC50	4	0.0051	mg/L	EnviroTox DB	EPAPPID 40098001	Mortality/Growth
50293	DDT	FISH	Oncorhynchus clarkii	NA	A	EC50	4	0.0055	mg/L	EnviroTox DB	EPAPPID 40098001	Mortality/Growth
50293	DDT	FISH	Pomoxis nigromaculatus	NA	A	EC50	4	0.0056	mg/L	EnviroTox DB	EPAPPID 40098001	Mortality/Growth
50293	DDT	FISH	Notropis blennius	NA	A	EC50	4	0.0058	mg/L	EnviroTox DB	EPAPPID 40098001	Mortality/Growth
50293	DDT	FISH	Lepomis cyanellus	NA	A	EC50	4	0.0065	mg/L	EnviroTox DB	EPAPPID 40098001	Mortality/Growth
50293	DDT	FISH	Ictalurus punctatus	NA	A	EC50	4	0.0069	mg/L	EnviroTox DB	EPAPPID 40098001	Mortality/Growth
50293	DDT	FISH	Cyprinus carpio	NA	A	EC50	4	0.0097	mg/L	EnviroTox DB	EPAPPID 40098001	Mortality/Growth
50293	DDT	FISH	Pimephales promelas	NA	A	EC50	4	0.0099	mg/L	EnviroTox DB	EPAPPID 40098001	Mortality/Growth
50293	DDT	FISH	Pimephales promelas	NA	A	EC50	4	0.0124	mg/L	EnviroTox DB	EPAPPID 40098001	Mortality/Growth
50293	DDT	FISH	Tilapia sp	NA	A	EC50	4	0.014	mg/L	EnviroTox DB	EPAPPID 40098001	Mortality/Growth
50293	DDT	FISH	Carassius auratus	NA	A	EC50	4	0.0147	mg/L	EnviroTox DB	EPAPPID 40098001	Mortality/Growth
50293	DDT	FISH	Lepomis microlophus	NA	A	EC50	4	0.015	mg/L	EnviroTox DB	EPAPPID 40098001	Mortality/Growth
50293	DDT	INVERT	Ephemerella sp	NA	A	EC50	2	0.0012	mg/L	EnviroTox DB	EPAPPID 40098001	Mortality/Growth
50293	DDT	INVERT	Tipula sp	NA	A	EC50	4	0.0016	mg/L	EnviroTox DB	EPAPPID 40098001	Mortality/Growth
50293	DDT	INVERT	Ophiogomphus sp	NA	A	EC50	4	0.032	mg/L	EnviroTox DB	EPAPPID 40098001	Mortality/Growth
50293	DDT	INVERT	Hexagenia bilineata	NA	A	EC50	4	1	mg/L	EnviroTox DB	EPAPPID 40098001	Mortality/Growth
50293	DDT	FISH	Lagodon rhomboides	NA	A	EC50	4	3e-4	mg/L	EnviroTox DB	EPAPPID 40228401	Mortality/Growth
50293	DDT	FISH	Mugil cephalus	NA	A	EC50	4	4e-4	mg/L	EnviroTox DB	EPAPPID 40228401	Mortality/Growth
50293	DDT	FISH	Cyprinodon variegatus	NA	A	EC50	4	0.002	mg/L	EnviroTox DB	EPAPPID 40228401	Mortality/Growth
50293	DDT	FISH	Fundulus similis	NA	A	EC50	4	0.0028	mg/L	EnviroTox DB	EPAPPID 40228401	Mortality/Growth
50293	DDT	INVERT	Americamysis bahia	NA	A	EC50	4	4.5e-4	mg/L	EnviroTox DB	EPAPPID 40228401	Mortality/Growth
50293	DDT	INVERT	Penaeus duorarum	NA	A	EC50	4	6e-4	mg/L	EnviroTox DB	EPAPPID 40228401	Mortality/Growth
50293	DDT	INVERT	Penaeus stylirostris	NA	A	EC50	4	7e-4	mg/L	EnviroTox DB	EPAPPID 40228401	Mortality/Growth
50293	DDT	INVERT	Palaemonetes pugio	NA	A	EC50	4	8e-4	mg/L	EnviroTox DB	EPAPPID 40228401	Mortality/Growth
50293	DDT	INVERT	Crangon septemspinosa	NA	A	LC50	4	6e-4	mg/L	EnviroTox DB	Eisler, R., 1969. Acute Toxicities of Insecticides to Marine Decapod Crustaceans, Crustaceana (Lieden) 16(3):302-310	Mortality
50293	DDT	INVERT	Palaemonetes vulgaris	NA	A	LC50	4	0.002	mg/L	EnviroTox DB	Eisler, R., 1969. Acute Toxicities of Insecticides to Marine Decapod Crustaceans, Crustaceana (Lieden) 16(3):302-310	Mortality
50293	DDT	INVERT	Pagurus longicarpus	NA	A	LC50	4	0.006	mg/L	EnviroTox DB	Eisler, R., 1969. Acute Toxicities of Insecticides to Marine Decapod Crustaceans, Crustaceana (Lieden) 16(3):302-310	Mortality
50293	DDT	FISH	Mugil cephalus	NA	A	LC50	4	9e-4	mg/L	EnviroTox DB	Eisler, R., 1970. Acute Toxicities of Organochlorine and Organophosphorus Insecticides to Estuarine Fishes, Tech.Pap.No.46, Bur.Sport Fish.Wildl., U.S.D.I., Washington, DC :12 p.	Mortality
50293	DDT	FISH	Fundulus majalis	NA	A	LC50	4	0.001	mg/L	EnviroTox DB	Eisler, R., 1970. Acute Toxicities of Organochlorine and Organophosphorus Insecticides to Estuarine Fishes, Tech.Pap.No.46, Bur.Sport Fish.Wildl., U.S.D.I., Washington, DC :12 p.	Mortality
50293	DDT	FISH	Thalassoma bifasciatum	NA	A	LC50	4	0.004	mg/L	EnviroTox DB	Eisler, R., 1970. Acute Toxicities of Organochlorine and Organophosphorus Insecticides to Estuarine Fishes, Tech.Pap.No.46, Bur.Sport Fish.Wildl., U.S.D.I., Washington, DC :12 p.	Mortality
50293	DDT	FISH	Menidia menidia	NA	A	LC50	4	4e-4	mg/L	EnviroTox DB	Eisler, R., 1970. Acute Toxicities of Organochlorine and Organophosphorus Insecticides to Estuarine Fishes, Tech.Pap.No.46, Bur.Sport Fish.Wildl., U.S.D.I., Washington, DC :12 p.	Mortality
50293	DDT	FISH	Anguilla rostrata	NA	A	LC50	4	0.004	mg/L	EnviroTox DB	Eisler, R., 1970. Acute Toxicities of Organochlorine and Organophosphorus Insecticides to Estuarine Fishes, Tech.Pap.No.46, Bur.Sport Fish.Wildl., U.S.D.I., Washington, DC :12 p.	Mortality
50293	DDT	FISH	Fundulus heteroclitus	NA	A	LC50	4	0.005	mg/L	EnviroTox DB	Eisler, R., 1970. Acute Toxicities of Organochlorine and Organophosphorus Insecticides to Estuarine Fishes, Tech.Pap.No.46, Bur.Sport Fish.Wildl., U.S.D.I., Washington, DC :12 p.	Mortality
50293	DDT	FISH	Fundulus heteroclitus	NA	A	LC50	4	0.003	mg/L	EnviroTox DB	Eisler, R., 1970. Factors Affecting Pesticide-Induced Toxicity in an Estuarine Fish, Tech.Pap.No.45, Bureau Sport Fish.Wildl., Fish Wildl.Dep., U.S.D.I., Washington, D.C .:20	Mortality
50293	DDT	FISH	Tilapia zillii	NA	A	LC50	4	0.0095	mg/L	EnviroTox DB	El Sebae, A.H., M.A. El Amayem, I. Sharaf, and M. Massod, 1986. Factors Affecting Acute and Chronic Toxicity of Chlorinated Pesticides and Their Biomagnification in Alexandria Region, In: Papers Presented at the FAO/UNEP Meeting on the Toxicity and Bioaccumulation of Selected Substances in Marine Organisms, Rovinj, Yugoslavia, 5-9 Nov., 1984, FAO Fish.Rep.No.334 (Suppl.):73-79	Mortality
50293	DDT	FISH	Gambusia affinis	NA	A	LC50	4	0.00987	mg/L	EnviroTox DB	El Sebae, A.H., M.A. El Amayem, I. Sharaf, and M. Massod, 1986. Factors Affecting Acute and Chronic Toxicity of Chlorinated Pesticides and Their Biomagnification in Alexandria Region, In: Papers Presented at the FAO/UNEP Meeting on the Toxicity and Bioaccumulation of Selected Substances in Marine Organisms, Rovinj, Yugoslavia, 5-9 Nov., 1984, FAO Fish.Rep.No.334 (Suppl.):73-79	Mortality
50293	DDT	FISH	Gambusia affinis	NA	A	LC50	4	0.0277	mg/L	EnviroTox DB	El Sebae, A.H., M.A. El Amayem, I. Sharaf, and M. Massod, 1986. Factors Affecting Acute and Chronic Toxicity of Chlorinated Pesticides and Their Biomagnification in Alexandria Region, In: Papers Presented at the FAO/UNEP Meeting on the Toxicity and Bioaccumulation of Selected Substances in Marine Organisms, Rovinj, Yugoslavia, 5-9 Nov., 1984, FAO Fish.Rep.No.334 (Suppl.):73-79	Mortality
50293	DDT	FISH	Tilapia zillii	NA	A	LC50	4	0.00952	mg/L	EnviroTox DB	El Sebae, A.H., M.A. El Amayem, I. Sharaf, and M. Massod, 1986. Factors Affecting Acute and Chronic Toxicity of Chlorinated Pesticides and Their Biomagnification in Alexandria Region, In: Papers Presented at the FAO/UNEP Meeting on the Toxicity and Bioaccumulation of Selected Substances in Marine Organisms, Rovinj, Yugoslavia, 5-9 Nov., 1984, FAO Fish.Rep.No.334 (Suppl.):73-79	Mortality
50293	DDT	FISH	Tilapia zillii	NA	A	LC50	4	0.0155	mg/L	EnviroTox DB	El Sebae, A.H., M.A. El Amayem, I. Sharaf, and M. Massod, 1986. Factors Affecting Acute and Chronic Toxicity of Chlorinated Pesticides and Their Biomagnification in Alexandria Region, In: Papers Presented at the FAO/UNEP Meeting on the Toxicity and Bioaccumulation of Selected Substances in Marine Organisms, Rovinj, Yugoslavia, 5-9 Nov., 1984, FAO Fish.Rep.No.334 (Suppl.):73-79	Mortality
50293	DDT	FISH	Tilapia zillii	NA	A	LC50	4	0.042	mg/L	EnviroTox DB	El Sebae, A.H., M.A. El Amayem, I. Sharaf, and M. Massod, 1986. Factors Affecting Acute and Chronic Toxicity of Chlorinated Pesticides and Their Biomagnification in Alexandria Region, In: Papers Presented at the FAO/UNEP Meeting on the Toxicity and Bioaccumulation of Selected Substances in Marine Organisms, Rovinj, Yugoslavia, 5-9 Nov., 1984, FAO Fish.Rep.No.334 (Suppl.):73-79	Mortality
50293	DDT	INVERT	Culex quinquefasciatus	NA	A	LC50	1	0.022	mg/L	EnviroTox DB	El-Khatib, Z.I., and G.P. Georghiou, 1985. Geographic Variation of Resistance to Organophosphates, Propoxur and DDT in the Southern House Mosquito, Culex quinquefasciatis, in California, J.Am.Mosq.Control Assoc. 1(3):279-283	Mortality
50293	DDT	FISH	Lepomis macrochirus	NA	A	LC50	4	4.47214e-4	mg/L	EnviroTox DB	Ellgaard, E.G., J.C. Ochsner, and J.K. Cox, 1977. Locomotor Hyperactivity Induced in the Bluegill Sunfish, Lepomis macrochirus, by Sublethal Concentrations of DDT, Can.J.Zool. 55(7):1077-1081	Mortality
50293	DDT	FISH	Lepomis macrochirus	NA	A	LC50	4	2e-4	mg/L	EnviroTox DB	Ellgaard, E.G., J.C. Ochsner, and J.K. Cox, 1977. Locomotor Hyperactivity Induced in the Bluegill Sunfish, Lepomis macrochirus, by Sublethal Concentrations of DDT, Can.J.Zool. 55(7):1077-1081	Mortality
50293	DDT	INVERT	Macrobrachium kistnensis	NA	A	LC50	4	0.048	mg/L	EnviroTox DB	Fawade, M.M., P.R. Machale, U.H. Mane, and R. Nagabhushanam, 1983. DDT Toxicity and Mixed Function Oxidases in the Freshwater Prawn, Macrobrachium kistensis, J.Environ.Biol.4(2);81-90	Mortality
50293	DDT	INVERT	Notonecta undulata	NA	A	LC50	4	0.02	mg/L	EnviroTox DB	Federle, P.F., and W.J. Collins, 1976. Insecticide Toxicity to Three Insects from Ohio Ponds, Ohio J.Sci. 76(1):19-24	Mortality
50293	DDT	INVERT	Peltodytes sp	NA	A	LC50	4	0.001	mg/L	EnviroTox DB	Federle, P.F., and W.J. Collins, 1976. Insecticide Toxicity to Three Insects from Ohio Ponds, Ohio J.Sci. 76(1):19-24	Mortality
50293	DDT	INVERT	Lestes congener	NA	A	LC50	4	0.1	mg/L	EnviroTox DB	Federle, P.F., and W.J. Collins, 1976. Insecticide Toxicity to Three Insects from Ohio Ponds, Ohio J.Sci. 76(1):19-24	Mortality
50293	DDT	FISH	Lepomis cyanellus	NA	A	LC50	4	0.022	mg/L	EnviroTox DB	Ferguson, D.E., D.D. Culley, W.D. Cotton, and R.P. Dodds, 1964. Resistance to Chlorinated Hydrocarbon Insecticides in Three Species of Freshwater Fish, Bioscience 14(1):43-44	Mortality
50293	DDT	FISH	Lepomis macrochirus	NA	A	LC50	4	0.025	mg/L	EnviroTox DB	Ferguson, D.E., D.D. Culley, W.D. Cotton, and R.P. Dodds, 1964. Resistance to Chlorinated Hydrocarbon Insecticides in Three Species of Freshwater Fish, Bioscience 14(1):43-44	Mortality
50293	DDT	FISH	Notemigonus crysoleucas	NA	A	LC50	4	0.028	mg/L	EnviroTox DB	Ferguson, D.E., D.D. Culley, W.D. Cotton, and R.P. Dodds, 1964. Resistance to Chlorinated Hydrocarbon Insecticides in Three Species of Freshwater Fish, Bioscience 14(1):43-44	Mortality
50293	DDT	FISH	Oncorhynchus mykiss	NA	A	LC50	4	0.0019	mg/L	EnviroTox DB	Fink, R., 1972. Acute LC50--Bluegill Sunfish and Rainbow Trout: Magna 4141: Project No. 766-100, 766-101, U.S.EPA-OPP Registration Standard	Mortality
50293	DDT	FISH	Lepomis macrochirus	NA	A	LC50	4	0.0029	mg/L	EnviroTox DB	Fink, R., 1972. Acute LC50--Bluegill Sunfish and Rainbow Trout: Magna 4141: Project No. 766-100, 766-101, U.S.EPA-OPP Registration Standard	Mortality
50293	DDT	INVERT	Daphnia magna	NA	A	LC50	1.0999999999999999	0.0044	mg/L	EnviroTox DB	Frear,D.E.H., and J.E. Boyd. Use of Daphnia magna for the Microbioassay of Pesticides. I. Development of Standardized Techniques for Rearing Daphnia and Preparation of Dosage-Mortality Curves for Pesticides	Mortality
50293	DDT	INVERT	Daphnia magna	NA	A	LC50	2	0.009	mg/L	EnviroTox DB	Gaaboub, I.A., F.M. El-Gayar, and E.M. Helal, 1975. Comparative Bioassay Studies on Larvae of Culex pipiens and the Microcrustacean Daphnia magna, Bull.Entomol.Soc.Egypt Econ.Ser. 9:77-84	Mortality
50293	DDT	FISH	Gambusia affinis	NA	A	LC50	4	1.4	mg/L	EnviroTox DB	Gaaboub, I.A., I.A. Rawash, H.K. Badawy, and N.A. Bayomi, 1981. Comparison Between the Use of Gambusia affinis Baird and Girard, Mosquito Larvae of Culex pipiens L. and the Microcrustacean Daphnia magna Straus, Proc.4th Arab Pestic.Conf.Tanta Univ. 1:213-227	Mortality
50293	DDT	INVERT	Daphnia magna	NA	A	LC50	2	0.19	mg/L	EnviroTox DB	Gaaboub, I.A., I.A. Rawash, H.K. Badawy, and N.A. Bayomi, 1981. Comparison Between the Use of Gambusia affinis Baird and Girard, Mosquito Larvae of Culex pipiens L. and the Microcrustacean Daphnia magna Straus, Proc.4th Arab Pestic.Conf.Tanta Univ. 1:213-227	Mortality
50293	DDT	INVERT	Daphnia magna	NA	A	LC50	1	0.009	mg/L	EnviroTox DB	Gaaboub, I.A., F.M. El-Gayar, and E.M. Helal, 1975. Comparative Bioassay Studies on Larvae of Culex pipiens and the Microcrustacean Daphnia magna, Bull.Entomol.Soc.Egypt Econ.Ser. 9:77-84	Mortality
50293	DDT	INVERT	Daphnia magna	NA	A	LC50	1	0.19	mg/L	EnviroTox DB	Gaaboub, I.A., I.A. Rawash, H.K. Badawy, and N.A. Bayomi, 1981. Comparison Between the Use of Gambusia affinis Baird and Girard, Mosquito Larvae of Culex pipiens L. and the Microcrustacean Daphnia magna Straus, Proc.4th Arab Pestic.Conf.Tanta Univ. 1:213-227	Mortality
50293	DDT	INVERT	Penaeus vannamei	NA	A	LC50	2	0.0087	mg/L	EnviroTox DB	Galindo, J.G.R., A.M. Jasso, and C.V. Lizarraga, 1996. Toxic Effects of Organochlorine Pesticides on Penaeus vannamei Shrimps in Sinaloa, Mexico, Chemosphere 33(3):567-575	Mortality
50293	DDT	FISH	Salvelinus fontinalis	NA	A	LC50	4	0.03	mg/L	EnviroTox DB	Gardner, D.R., 1973. The Effect of Some DDT and Methoxychlor Analogs on Temperature Selection and Lethality in Brook Trout Fingerlings, Pestic.Biochem.Physiol. 2:437-446	Mortality
50293	DDT	INVERT	Odagmia ornata	NA	A	LC50	1	0.024	mg/L	EnviroTox DB	Garms, R., and F. Kuhlow, 1967. Empfindlichkeit von Simulien-Larven aus Norddeutschland Gegenuber DDT und Baytex, Z.Tropenmed.Parasitol. 18:119-124 (GER) (ENG ABS)	Mortality
50293	DDT	INVERT	Drunella grandis	NA	A	LC50	4	0.025	mg/L	EnviroTox DB	Gaufin, A.R., L.D. Jensen, A.V. Nebeker, T. Nelson, and R.W. Teel, 1965. Toxicity of Ten Organic Insecticides to Various Aquatic Invertebrates, Water Sewage Works 12:276-279	Mortality
50293	DDT	INVERT	Gammarus lacustris	NA	A	LC50	4	0.009	mg/L	EnviroTox DB	Gaufin, A.R., L.D. Jensen, A.V. Nebeker, T. Nelson, and R.W. Teel, 1965. Toxicity of Ten Organic Insecticides to Various Aquatic Invertebrates, Water Sewage Works 12:276-279	Mortality
50293	DDT	INVERT	Hydropsyche californica	NA	A	LC50	4	0.048	mg/L	EnviroTox DB	Gaufin, A.R., L.D. Jensen, A.V. Nebeker, T. Nelson, and R.W. Teel, 1965. Toxicity of Ten Organic Insecticides to Various Aquatic Invertebrates, Water Sewage Works 12:276-279	Mortality
50293	DDT	INVERT	Hesperoperla pacifica	NA	A	LC50	4	0.32	mg/L	EnviroTox DB	Gaufin, A.R., L.D. Jensen, A.V. Nebeker, T. Nelson, and R.W. Teel, 1965. Toxicity of Ten Organic Insecticides to Various Aquatic Invertebrates, Water Sewage Works 12:276-279	Mortality
50293	DDT	INVERT	Pteronarcys californica	NA	A	LC50	4	1.8	mg/L	EnviroTox DB	Gaufin, A.R., L.D. Jensen, A.V. Nebeker, T. Nelson, and R.W. Teel, 1965. Toxicity of Ten Organic Insecticides to Various Aquatic Invertebrates, Water Sewage Works 12:276-279	Mortality
50293	DDT	FISH	Channa striata	NA	A	LC50	4	0.73	mg/L	EnviroTox DB	Gopal, V., and K. Maheswari Devi, 1991. Influence of Nutritional Status on the Median Tolerance Limits (LC50) of Ophiocephalus striatus for Certain Heavy Metal and Pesticide Toxicants, Indian J.Environ.Health 33(3):393-394	Mortality
50293	DDT	FISH	Channa striata	NA	A	LC50	3	0.73	mg/L	EnviroTox DB	Gopal, V., and K. Maheswari Devi, 1991. Influence of Nutritional Status on the Median Tolerance Limits (LC50) of Ophiocephalus striatus for Certain Heavy Metal and Pesticide Toxicants, Indian J.Environ.Health 33(3):393-394	Mortality
50293	DDT	FISH	Carassius auratus	NA	A	LD50	2	27.5	mg/L	EnviroTox DB	Guerra,M., and N. Comodo. Possibilita' di Utilizzazione del Test di Ittiotossicita' per una Valutazione dei Limiti di Accettabilita' Negli Effluenti Industriali di Alcune Sost	Mortality
50293	DDT	INVERT	Culex quinquefasciatus	NA	A	LC50	1	0.039	mg/L	EnviroTox DB	Halliday, W.R., and G.P. Georghiou, 1985. Inheritance of Resistance to Permethrin and DDT in the Southern House Mosquito (Diptera: Culicidae), J.Econ.Entomol. 78:762-767	Mortality
50293	DDT	INVERT	Culex sp	NA	A	LC50	1	0.2	mg/L	EnviroTox DB	Hamed, M.S., A. Ramzi, and S. El Said, 1983. Susceptibility Status of Mosquitoes in Egypt to Commonly Used Insectides, J.Egypt.Public Health Assoc. 58(1/2):160-167	Mortality
50293	DDT	FISH	Gambusia affinis	NA	A	LC50	4	0.042	mg/L	EnviroTox DB	Hansen, D.J., E. Matthews, S.L. Nall, and D.P. Dumas, 1972. Avoidance of Pesticides by Untrained Mosquitofish, Gambusia affinis, Bull.Environ.Contam.Toxicol. 8(1):46-51	Mortality
50293	DDT	FISH	Cyprinus carpio	NA	A	LC50	2	2	mg/L	EnviroTox DB	Hashimoto,Y., and Y. Nishiuchi. Establishment of Bioassay Methods for the Evaluation of Acute Toxicity of Pesticides to Aquatic Organisms	Mortality
50293	DDT	FISH	Misgurnus anguillicaudatus	NA	A	LC50	2	0.24	mg/L	EnviroTox DB	Hashimoto,Y., and Y. Nishiuchi. Establishment of Bioassay Methods for the Evaluation of Acute Toxicity of Pesticides to Aquatic Organisms	Mortality
50293	DDT	FISH	Cyprinus carpio	NA	A	LC50	2	0.25	mg/L	EnviroTox DB	Hashimoto,Y., and Y. Nishiuchi. Establishment of Bioassay Methods for the Evaluation of Acute Toxicity of Pesticides to Aquatic Organisms	Mortality
50293	DDT	FISH	Cyprinus carpio	NA	A	LC50	2	0.35	mg/L	EnviroTox DB	Hashimoto,Y., and Y. Nishiuchi. Establishment of Bioassay Methods for the Evaluation of Acute Toxicity of Pesticides to Aquatic Organisms	Mortality
50293	DDT	FISH	Cyprinus carpio	NA	A	LC50	2	5	mg/L	EnviroTox DB	Hashimoto,Y., and Y. Nishiuchi. Establishment of Bioassay Methods for the Evaluation of Acute Toxicity of Pesticides to Aquatic Organisms	Mortality
50293	DDT	FISH	Carassius auratus	NA	A	LC50	2	0.11	mg/L	EnviroTox DB	Haynes,H.L., H.H. Moorefield, A.J. Borash, and J.W. Keays, . The Toxicity of Sevin to Goldfish	Mortality
50293	DDT	FISH	Lepomis macrochirus	NA	A	LC50	4	0.0064	mg/L	EnviroTox DB	Henderson, C., Q.H. Pickering, and C.M. Tarzwell, 1960. The Toxicity of Organic Phosphorus and Chlorinated Hydrocarbon Insecticides to Fish, In: C.M.Tarzwell (Ed.), Biological Problems in WAter Pollution, Trans.2nd Seminar, April 20-24, 1959, Tech.Rep.W60-3, U.S.Public Health Service, R.A.Taft Sanitary Engineering Center, Cincinnati, OH :76-88	Mortality
50293	DDT	FISH	Lepomis macrochirus	NA	A	LC50	4	0.016	mg/L	EnviroTox DB	Henderson,C., Q.H. Pickering, and C.M. Tarzwell, . Relative Toxicity of Ten Chlorinated Hydrocarbon Insecticides to Four Species of Fish	Mortality
50293	DDT	FISH	Lepomis macrochirus	NA	A	LC50	2	0.021	mg/L	EnviroTox DB	Henderson,C., Q.H. Pickering, and C.M. Tarzwell, . Relative Toxicity of Ten Chlorinated Hydrocarbon Insecticides to Four Species of Fish	Mortality
50293	DDT	FISH	Pimephales promelas	NA	A	LC50	2	0.026	mg/L	EnviroTox DB	Henderson,C., Q.H. Pickering, and C.M. Tarzwell, . Relative Toxicity of Ten Chlorinated Hydrocarbon Insecticides to Four Species of Fish	Mortality
50293	DDT	FISH	Pimephales promelas	NA	A	LC50	4	0.026	mg/L	EnviroTox DB	Henderson,C., Q.H. Pickering, and C.M. Tarzwell, . Relative Toxicity of Ten Chlorinated Hydrocarbon Insecticides to Four Species of Fish	Mortality
50293	DDT	FISH	Pimephales promelas	NA	A	LC50	2	0.027	mg/L	EnviroTox DB	Henderson,C., Q.H. Pickering, and C.M. Tarzwell, . Relative Toxicity of Ten Chlorinated Hydrocarbon Insecticides to Four Species of Fish	Mortality
50293	DDT	FISH	Carassius auratus	NA	A	LC50	4	0.027	mg/L	EnviroTox DB	Henderson,C., Q.H. Pickering, and C.M. Tarzwell, . Relative Toxicity of Ten Chlorinated Hydrocarbon Insecticides to Four Species of Fish	Mortality
50293	DDT	FISH	Pimephales promelas	NA	A	LC50	4	0.032	mg/L	EnviroTox DB	Henderson,C., Q.H. Pickering, and C.M. Tarzwell, . Relative Toxicity of Ten Chlorinated Hydrocarbon Insecticides to Four Species of Fish	Mortality
50293	DDT	FISH	Pimephales promelas	NA	A	LC50	4	0.034	mg/L	EnviroTox DB	Henderson,C., Q.H. Pickering, and C.M. Tarzwell, . Relative Toxicity of Ten Chlorinated Hydrocarbon Insecticides to Four Species of Fish	Mortality
50293	DDT	FISH	Poecilia reticulata	NA	A	LC50	4	0.043	mg/L	EnviroTox DB	Henderson,C., Q.H. Pickering, and C.M. Tarzwell, . Relative Toxicity of Ten Chlorinated Hydrocarbon Insecticides to Four Species of Fish	Mortality
50293	DDT	FISH	Pimephales promelas	NA	A	LC50	2	0.045	mg/L	EnviroTox DB	Henderson,C., Q.H. Pickering, and C.M. Tarzwell, . Relative Toxicity of Ten Chlorinated Hydrocarbon Insecticides to Four Species of Fish	Mortality
50293	DDT	FISH	Carassius auratus	NA	A	LC50	2	0.047	mg/L	EnviroTox DB	Henderson,C., Q.H. Pickering, and C.M. Tarzwell, . Relative Toxicity of Ten Chlorinated Hydrocarbon Insecticides to Four Species of Fish	Mortality
50293	DDT	FISH	Pimephales promelas	NA	A	LC50	2	0.068	mg/L	EnviroTox DB	Henderson,C., Q.H. Pickering, and C.M. Tarzwell, . Relative Toxicity of Ten Chlorinated Hydrocarbon Insecticides to Four Species of Fish	Mortality
50293	DDT	FISH	Poecilia reticulata	NA	A	LC50	2	0.072	mg/L	EnviroTox DB	Henderson,C., Q.H. Pickering, and C.M. Tarzwell, . Relative Toxicity of Ten Chlorinated Hydrocarbon Insecticides to Four Species of Fish	Mortality
50293	DDT	FISH	Lepomis macrochirus	NA	A	LC50	4	0.0088	mg/L	EnviroTox DB	Henderson, C., Q.H. Pickering, and C.M. Tarzwell, 1960. The Toxicity of Organic Phosphorus and Chlorinated Hydrocarbon Insecticides to Fish, In: C.M.Tarzwell (Ed.), Biological Problems in WAter Pollution, Trans.2nd Seminar, April 20-24, 1959, Tech.Rep.W60-3, U.S.Public Health Service, R.A.Taft Sanitary Engineering Center, Cincinnati, OH :76-88	Mortality
50293	DDT	FISH	Lepomis macrochirus	NA	A	LC50	4	0.016	mg/L	EnviroTox DB	Henderson, C., Q.H. Pickering, and C.M. Tarzwell, 1960. The Toxicity of Organic Phosphorus and Chlorinated Hydrocarbon Insecticides to Fish, In: C.M.Tarzwell (Ed.), Biological Problems in WAter Pollution, Trans.2nd Seminar, April 20-24, 1959, Tech.Rep.W60-3, U.S.Public Health Service, R.A.Taft Sanitary Engineering Center, Cincinnati, OH :76-88	Mortality
50293	DDT	INVERT	Chironomus riparius	NA	A	LC50	4	3.3	mg/L	EnviroTox DB	Hoffman, E.R., and S.W. Fisher, 1994. Comparison of a Field and Laboratory-Derived Population of Chironomus riparius (Diptera: Chironomidae): Biochemical and Fitness Evidence for Population Divergence, J.Econ.Entomol. 87(2):318-325	Mortality
50293	DDT	INVERT	Lepidodermella squamatum	NA	A	EC50	4	3	mg/L	EnviroTox DB	Hummon, W.D., 1974. Effects of DDT on Longevity and Reproductive Rate in Lepidodermella squammata (Gastrotricha, Chaetonotida), Am.Midl.Nat. 92:327-339	Reproduction: Change in male and/or female reproductive ability, fertilization and fertilization rate. Includes vegetative reproductive processes.
50293	DDT	INVERT	Lepidodermella squamatum	NA	A	LC50	1	48	mg/L	EnviroTox DB	Hummon, W.D., 1974. Effects of DDT on Longevity and Reproductive Rate in Lepidodermella squammata (Gastrotricha, Chaetonotida), Am.Midl.Nat. 92:327-339	Mortality
50293	DDT	INVERT	Lepidodermella squamatum	NA	A	LC50	4	5	mg/L	EnviroTox DB	Hummon, W.D., 1974. Effects of DDT on Longevity and Reproductive Rate in Lepidodermella squammata (Gastrotricha, Chaetonotida), Am.Midl.Nat. 92:327-339	Mortality
50293	DDT	INVERT	Lepidodermella squamatum	NA	A	LC50	2	9	mg/L	EnviroTox DB	Hummon, W.D., 1974. Effects of DDT on Longevity and Reproductive Rate in Lepidodermella squammata (Gastrotricha, Chaetonotida), Am.Midl.Nat. 92:327-339	Mortality
50293	DDT	FISH	Lepomis macrochirus	NA	A	LC50	4	0.0022	mg/L	EnviroTox DB	Ingham, B., and M.A. Gallo, 1975. Effects of Asulam in Wildlife Species Acute Toxicity to Birds and Fish, Bull.Environ.Contam.Toxicol. 13(2):194-199	Mortality
50293	DDT	FISH	Oncorhynchus mykiss	NA	A	LC50	4	0.0038	mg/L	EnviroTox DB	Ingham, B., and M.A. Gallo, 1975. Effects of Asulam in Wildlife Species Acute Toxicity to Birds and Fish, Bull.Environ.Contam.Toxicol. 13(2):194-199	Mortality
50293	DDT	FISH	Carassius auratus	NA	A	LC50	4	0.0098	mg/L	EnviroTox DB	Ingham, B., and M.A. Gallo, 1975. Effects of Asulam in Wildlife Species Acute Toxicity to Birds and Fish, Bull.Environ.Contam.Toxicol. 13(2):194-199	Mortality
50293	DDT	FISH	Ictalurus punctatus	NA	A	LC50	4	0.0135	mg/L	EnviroTox DB	Ingham, B., and M.A. Gallo, 1975. Effects of Asulam in Wildlife Species Acute Toxicity to Birds and Fish, Bull.Environ.Contam.Toxicol. 13(2):194-199	Mortality
50293	DDT	FISH	Aplocheilus lineatus	NA	A	LC50	4	0.1228	mg/L	EnviroTox DB	Jacob, S.S., N.B. Nair, and N.K. Balasubramanian, 1982. Toxicity of Certain Pesticides Found in the Habitat to the Larvivorous Fishes Aplocheilus lineatus (Cuv. & Val.) and Macropodus cupanus (Cuv. & Val.), Proc.Indian Acad.Sci.Anim.Sci. 91(3):323-328	Mortality
50293	DDT	FISH	Macropodus cupanus	NA	A	LC50	2	2.28	mg/L	EnviroTox DB	Jacob, S.S., N.B. Nair, and N.K. Balasubramanian, 1982. Toxicity of Certain Pesticides Found in the Habitat to the Larvivorous Fishes Aplocheilus lineatus (Cuv. & Val.) and Macropodus cupanus (Cuv. & Val.), Proc.Indian Acad.Sci.Anim.Sci. 91(3):323-328	Mortality
50293	DDT	FISH	Aplocheilus lineatus	NA	A	LC50	2	0.123	mg/L	EnviroTox DB	Jacob, S.S., N.B. Nair, and N.K. Balasubramanian, 1982. Toxicity of Certain Pesticides Found in the Habitat to the Larvivorous Fishes Aplocheilus lineatus (Cuv. & Val.) and Macropodus cupanus (Cuv. & Val.), Proc.Indian Acad.Sci.Anim.Sci. 91(3):323-328	Mortality
50293	DDT	FISH	Channa punctatus	NA	A	LC50	4	0.0214	mg/L	EnviroTox DB	Javaid, M.Y., and A. Waiz, 1972. Acute Toxicity of Five Chlorinated Hydrocarbon Insecticides to the Fish, Channa punctatuts, Pak.J.Sci.Ind.Res. 15(4-5):291-293	Mortality
50293	DDT	FISH	Channa punctata	NA	A	LC50	4	0.0214	mg/L	EnviroTox DB	Javaid, M.Y., and A. Waiz, 1972. Acute Toxicity of Five Chlorinated Hydrocarbon Insecticides to the Fish, Channa punctatuts, Pak.J.Sci.Ind.Res. 15(4-5):291-293	Mortality
50293	DDT	FISH	Channa punctata	NA	A	LC50	3	0.029	mg/L	EnviroTox DB	Javaid, M.Y., and A. Waiz, 1972. Acute Toxicity of Five Chlorinated Hydrocarbon Insecticides to the Fish, Channa punctatuts, Pak.J.Sci.Ind.Res. 15(4-5):291-293	Mortality
50293	DDT	FISH	Channa punctata	NA	A	LC50	2	0.046	mg/L	EnviroTox DB	Javaid, M.Y., and A. Waiz, 1972. Acute Toxicity of Five Chlorinated Hydrocarbon Insecticides to the Fish, Channa punctatuts, Pak.J.Sci.Ind.Res. 15(4-5):291-293	Mortality
50293	DDT	INVERT	Eretes sticticus	NA	A	LC50	2	0.0215	mg/L	EnviroTox DB	Jeyasingam, D.N.T., B. Thayumanavan, and S. Krishnaswamy, 1978. The Relative Toxicities of Insecticides on Aquatic Insect Eretes sticticus (Linn.) (Coleoptera: Dytiscidae), J.Madurai Univ. 7(1):85-87	Mortality
50293	DDT	FISH	Micropterus salmoides	NA	A	LC50	4	0.0015	mg/L	EnviroTox DB	Johnson,W.W. and M.T.Finley, 1980. Handbook of Acute Toxicity of Chemicals to Fish and Aquatic Invertebrates, Resour. Publ. 137, Fish Wildl. Serv., U.S.D.I., Washington, D.C.:98 p.	Mortality
50293	DDT	FISH	Oncorhynchus kisutch	NA	A	LC50	4	0.004	mg/L	EnviroTox DB	Johnson,W.W. and M.T.Finley, 1980. Handbook of Acute Toxicity of Chemicals to Fish and Aquatic Invertebrates, Resour. Publ. 137, Fish Wildl. Serv., U.S.D.I., Washington, D.C.:98 p.	Mortality
50293	DDT	INVERT	Cypridopsis vidua	NA	A	EC50	2	0.015	mg/L	EnviroTox DB	Johnson,W.W. and M.T.Finley, 1980. Handbook of Acute Toxicity of Chemicals to Fish and Aquatic Invertebrates, Resour. Publ. 137, Fish Wildl. Serv., U.S.D.I., Washington, D.C.:98 p.	Immobilization: Change in the failure to respond or lack of movement after mechanical stimulation.
50293	DDT	FISH	Esox lucius	NA	A	LC50	4	0.0027	mg/L	EnviroTox DB	Johnson,W.W. and M.T.Finley, 1980. Handbook of Acute Toxicity of Chemicals to Fish and Aquatic Invertebrates, Resour. Publ. 137, Fish Wildl. Serv., U.S.D.I., Washington, D.C.:98 p.	Mortality
50293	DDT	FISH	Stizostedion vitreum	NA	A	LC50	4	0.0029	mg/L	EnviroTox DB	Johnson,W.W. and M.T.Finley, 1980. Handbook of Acute Toxicity of Chemicals to Fish and Aquatic Invertebrates, Resour. Publ. 137, Fish Wildl. Serv., U.S.D.I., Washington, D.C.:98 p.	Mortality
50293	DDT	FISH	Ictalurus melas	NA	A	LC50	4	0.0048	mg/L	EnviroTox DB	Johnson,W.W. and M.T.Finley, 1980. Handbook of Acute Toxicity of Chemicals to Fish and Aquatic Invertebrates, Resour. Publ. 137, Fish Wildl. Serv., U.S.D.I., Washington, D.C.:98 p.	Mortality
50293	DDT	FISH	Lepomis macrochirus	NA	A	LC50	4	0.0086	mg/L	EnviroTox DB	Johnson,W.W. and M.T.Finley, 1980. Handbook of Acute Toxicity of Chemicals to Fish and Aquatic Invertebrates, Resour. Publ. 137, Fish Wildl. Serv., U.S.D.I., Washington, D.C.:98 p.	Mortality
50293	DDT	FISH	Oncorhynchus mykiss	NA	A	LC50	4	0.0087	mg/L	EnviroTox DB	Johnson,W.W. and M.T.Finley, 1980. Handbook of Acute Toxicity of Chemicals to Fish and Aquatic Invertebrates, Resour. Publ. 137, Fish Wildl. Serv., U.S.D.I., Washington, D.C.:98 p.	Mortality
50293	DDT	FISH	Perca flavescens	NA	A	LC50	4	0.009	mg/L	EnviroTox DB	Johnson,W.W. and M.T.Finley, 1980. Handbook of Acute Toxicity of Chemicals to Fish and Aquatic Invertebrates, Resour. Publ. 137, Fish Wildl. Serv., U.S.D.I., Washington, D.C.:98 p.	Mortality
50293	DDT	FISH	Pimephales promelas	NA	A	LC50	4	0.0122	mg/L	EnviroTox DB	Johnson,W.W. and M.T.Finley, 1980. Handbook of Acute Toxicity of Chemicals to Fish and Aquatic Invertebrates, Resour. Publ. 137, Fish Wildl. Serv., U.S.D.I., Washington, D.C.:98 p.	Mortality
50293	DDT	FISH	Ictalurus punctatus	NA	A	LC50	4	0.0215	mg/L	EnviroTox DB	Johnson,W.W. and M.T.Finley, 1980. Handbook of Acute Toxicity of Chemicals to Fish and Aquatic Invertebrates, Resour. Publ. 137, Fish Wildl. Serv., U.S.D.I., Washington, D.C.:98 p.	Mortality
50293	DDT	INVERT	Daphnia magna	NA	A	EC50	2	0.0047	mg/L	EnviroTox DB	Johnson,W.W. and M.T.Finley, 1980. Handbook of Acute Toxicity of Chemicals to Fish and Aquatic Invertebrates, Resour. Publ. 137, Fish Wildl. Serv., U.S.D.I., Washington, D.C.:98 p.	Immobilization: Change in the failure to respond or lack of movement after mechanical stimulation.
50293	DDT	INVERT	Isoperla sp	NA	A	LC50	4	0.0012	mg/L	EnviroTox DB	Johnson,W.W. and M.T.Finley, 1980. Handbook of Acute Toxicity of Chemicals to Fish and Aquatic Invertebrates, Resour. Publ. 137, Fish Wildl. Serv., U.S.D.I., Washington, D.C.:98 p.	Mortality
50293	DDT	INVERT	Pentaneura sp	NA	A	LC50	4	0.0015	mg/L	EnviroTox DB	Johnson,W.W. and M.T.Finley, 1980. Handbook of Acute Toxicity of Chemicals to Fish and Aquatic Invertebrates, Resour. Publ. 137, Fish Wildl. Serv., U.S.D.I., Washington, D.C.:98 p.	Mortality
50293	DDT	INVERT	Chaoborus sp	NA	A	LC50	2	0.0074	mg/L	EnviroTox DB	Johnson,W.W. and M.T.Finley, 1980. Handbook of Acute Toxicity of Chemicals to Fish and Aquatic Invertebrates, Resour. Publ. 137, Fish Wildl. Serv., U.S.D.I., Washington, D.C.:98 p.	Mortality
50293	DDT	FISH	Gambusia affinis	NA	A	LC50	4	0.04	mg/L	EnviroTox DB	Joshi, A.G., and M.S. Rege, 1980. Acute Toxicity of Some Pesticides & a Few Inorganic Salts to the Mosquito Fish Gambusia affinis (Baird & Girard), Indian J.Exp.Biol. 18:435-437	Mortality
50293	DDT	FISH	Gambusia affinis	NA	A	LC50	3	0.055	mg/L	EnviroTox DB	Joshi, A.G., and M.S. Rege, 1980. Acute Toxicity of Some Pesticides & a Few Inorganic Salts to the Mosquito Fish Gambusia affinis (Baird & Girard), Indian J.Exp.Biol. 18:435-437	Mortality
50293	DDT	FISH	Gambusia affinis	NA	A	LC50	2	0.06	mg/L	EnviroTox DB	Joshi, A.G., and M.S. Rege, 1980. Acute Toxicity of Some Pesticides & a Few Inorganic Salts to the Mosquito Fish Gambusia affinis (Baird & Girard), Indian J.Exp.Biol. 18:435-437	Mortality
50293	DDT	FISH	Leuciscus idus melanotus	NA	A	LC50	2	0.2	mg/L	EnviroTox DB	Juhnke,I., and D. Luedemann. Results of the Investigation of 200 Chemical Compounds for Acute Fish Toxicity with the Golden Orfe Test (Ergebnisse der Untersuchung von 200 Chemischen Verbindungen auf Akute Fischtoxizitat mit dem Goldorfentest)	Mortality
50293	DDT	INVERT	Chironomus tentans	NA	A	EC50	2	0.0195	mg/L	EnviroTox DB	Karnak, R.E., and W.J. Collins, 1974. The Susceptibility to Selected Insecticides and Acetylcholinesterase Activity in a Laboratory Colony of Midge Larvae, Chironomus tentans (Diptera: Chironomidae), Bull.Environ.Contam.Toxicol. 12(1):62-69	Immobilization: Change in the failure to respond or lack of movement after mechanical stimulation.
50293	DDT	FISH	Oncorhynchus tshawytscha	NA	A	LC50	4	0.0115	mg/L	EnviroTox DB	Katz, M., 1961. Acute Toxicity of Some Organic Insecticides to Three Species of Salmonids and to the Threespine Stickleback, Trans.Am.Fish.Soc. 90(3):264-268	Mortality
50293	DDT	FISH	Oncorhynchus tshawytscha	NA	A	LC50	3	0.014	mg/L	EnviroTox DB	Katz, M., 1961. Acute Toxicity of Some Organic Insecticides to Three Species of Salmonids and to the Threespine Stickleback, Trans.Am.Fish.Soc. 90(3):264-268	Mortality
50293	DDT	FISH	Oncorhynchus tshawytscha	NA	A	LC50	2	0.017	mg/L	EnviroTox DB	Katz, M., 1961. Acute Toxicity of Some Organic Insecticides to Three Species of Salmonids and to the Threespine Stickleback, Trans.Am.Fish.Soc. 90(3):264-268	Mortality
50293	DDT	FISH	Oncorhynchus mykiss	NA	A	LC50	2	0.042	mg/L	EnviroTox DB	Katz, M., 1961. Acute Toxicity of Some Organic Insecticides to Three Species of Salmonids and to the Threespine Stickleback, Trans.Am.Fish.Soc. 90(3):264-268	Mortality
50293	DDT	FISH	Oncorhynchus mykiss	NA	A	LC50	3	0.042	mg/L	EnviroTox DB	Katz, M., 1961. Acute Toxicity of Some Organic Insecticides to Three Species of Salmonids and to the Threespine Stickleback, Trans.Am.Fish.Soc. 90(3):264-268	Mortality
50293	DDT	FISH	Oncorhynchus mykiss	NA	A	LC50	4	0.042	mg/L	EnviroTox DB	Katz, M., 1961. Acute Toxicity of Some Organic Insecticides to Three Species of Salmonids and to the Threespine Stickleback, Trans.Am.Fish.Soc. 90(3):264-268	Mortality
50293	DDT	FISH	Oncorhynchus kisutch	NA	A	LC50	3	0.044	mg/L	EnviroTox DB	Katz, M., 1961. Acute Toxicity of Some Organic Insecticides to Three Species of Salmonids and to the Threespine Stickleback, Trans.Am.Fish.Soc. 90(3):264-268	Mortality
50293	DDT	FISH	Oncorhynchus kisutch	NA	A	LC50	4	0.044	mg/L	EnviroTox DB	Katz, M., 1961. Acute Toxicity of Some Organic Insecticides to Three Species of Salmonids and to the Threespine Stickleback, Trans.Am.Fish.Soc. 90(3):264-268	Mortality
50293	DDT	FISH	Oncorhynchus kisutch	NA	A	LC50	2	0.046	mg/L	EnviroTox DB	Katz, M., 1961. Acute Toxicity of Some Organic Insecticides to Three Species of Salmonids and to the Threespine Stickleback, Trans.Am.Fish.Soc. 90(3):264-268	Mortality
50293	DDT	FISH	Oncorhynchus mykiss	NA	A	LC50	4	0.008	mg/L	EnviroTox DB	Keplinger, M.L., O.E. Fancher, F.L. Lyman, and J.C. Calandra, 1974. Toxicologic Studies of Four Fluorescent Whitening Agents, Toxicol.Appl.Pharmacol. 27(3):494-506	Mortality
50293	DDT	FISH	Ictalurus punctatus	NA	A	LC50	4	0.015	mg/L	EnviroTox DB	Keplinger, M.L., O.E. Fancher, F.L. Lyman, and J.C. Calandra, 1974. Toxicologic Studies of Four Fluorescent Whitening Agents, Toxicol.Appl.Pharmacol. 27(3):494-506	Mortality
50293	DDT	FISH	Salmo trutta	NA	A	LC50	4	0.0057	mg/L	EnviroTox DB	King, S.F., 1962. Some Effects of DDT on the Guppy and the Brown Trout, Spec.Sci.Rep.- Fish.No.399, U.S.Fish Wildl.Serv., U.S.D.I., Washington, D.C. :22 p.	Mortality
50293	DDT	FISH	Poecilia reticulata	NA	A	LC50	4	0.0075	mg/L	EnviroTox DB	King, S.F., 1962. Some Effects of DDT on the Guppy and the Brown Trout, Spec.Sci.Rep.- Fish.No.399, U.S.Fish Wildl.Serv., U.S.D.I., Washington, D.C. :22 p.	Mortality
50293	DDT	FISH	Salmo trutta	NA	A	LC50	7	0.00195	mg/L	EnviroTox DB	King, S.F., 1962. Some Effects of DDT on the Guppy and the Brown Trout, Spec.Sci.Rep.- Fish.No.399, U.S.Fish Wildl.Serv., U.S.D.I., Washington, D.C. :22 p.	Mortality
50293	DDT	FISH	Salmo trutta	NA	A	LC50	7	2.4	mg/L	EnviroTox DB	King, S.F., 1962. Some Effects of DDT on the Guppy and the Brown Trout, Spec.Sci.Rep.- Fish.No.399, U.S.Fish Wildl.Serv., U.S.D.I., Washington, D.C. :22 p.	Mortality
50293	DDT	FISH	Poecilia reticulata	NA	A	LC50	7	0.0029	mg/L	EnviroTox DB	King, S.F., 1962. Some Effects of DDT on the Guppy and the Brown Trout, Spec.Sci.Rep.- Fish.No.399, U.S.Fish Wildl.Serv., U.S.D.I., Washington, D.C. :22 p.	Mortality
50293	DDT	FISH	Salmo trutta	NA	A	LC50	7	0.014	mg/L	EnviroTox DB	King, S.F., 1962. Some Effects of DDT on the Guppy and the Brown Trout, Spec.Sci.Rep.- Fish.No.399, U.S.Fish Wildl.Serv., U.S.D.I., Washington, D.C. :22 p.	Mortality
50293	DDT	FISH	Salmo trutta	NA	A	LC50	4	0.0175	mg/L	EnviroTox DB	King, S.F., 1962. Some Effects of DDT on the Guppy and the Brown Trout, Spec.Sci.Rep.- Fish.No.399, U.S.Fish Wildl.Serv., U.S.D.I., Washington, D.C. :22 p.	Mortality
50293	DDT	FISH	Poecilia reticulata	NA	A	LC50	4	0.0195	mg/L	EnviroTox DB	King, S.F., 1962. Some Effects of DDT on the Guppy and the Brown Trout, Spec.Sci.Rep.- Fish.No.399, U.S.Fish Wildl.Serv., U.S.D.I., Washington, D.C. :22 p.	Mortality
50293	DDT	FISH	Poecilia reticulata	NA	A	LC50	7	0.0195	mg/L	EnviroTox DB	King, S.F., 1962. Some Effects of DDT on the Guppy and the Brown Trout, Spec.Sci.Rep.- Fish.No.399, U.S.Fish Wildl.Serv., U.S.D.I., Washington, D.C. :22 p.	Mortality
50293	DDT	FISH	Poecilia reticulata	NA	A	LC50	2	0.027	mg/L	EnviroTox DB	King, S.F., 1962. Some Effects of DDT on the Guppy and the Brown Trout, Spec.Sci.Rep.- Fish.No.399, U.S.Fish Wildl.Serv., U.S.D.I., Washington, D.C. :22 p.	Mortality
50293	DDT	FISH	Salvelinus sp	NA	A	LC50	4	0.046	mg/L	EnviroTox DB	Knapek, R., and S. Lakota, 1974. Biological Testing to Determine Toxic Effects of Pesticides in Water. (Einige Biotests zur Untersuchung der Toxischen Wirkung von Pestiziden im Wasser), Tagungsber.Akad.Landwirtschaftswiss.D.D.R. 126:105-109 (GER) (ENG ABS) (1977) (Author Communication Used)	Mortality
50293	DDT	FISH	Tinca tinca	NA	A	LC50	4	0.37	mg/L	EnviroTox DB	Knapek, R., and S. Lakota, 1974. Biological Testing to Determine Toxic Effects of Pesticides in Water. (Einige Biotests zur Untersuchung der Toxischen Wirkung von Pestiziden im Wasser), Tagungsber.Akad.Landwirtschaftswiss.D.D.R. 126:105-109 (GER) (ENG ABS) (1977) (Author Communication Used)	Mortality
50293	DDT	FISH	Cyprinus carpio	NA	A	LC50	4	0.54	mg/L	EnviroTox DB	Knapek, R., and S. Lakota, 1974. Biological Testing to Determine Toxic Effects of Pesticides in Water. (Einige Biotests zur Untersuchung der Toxischen Wirkung von Pestiziden im Wasser), Tagungsber.Akad.Landwirtschaftswiss.D.D.R. 126:105-109 (GER) (ENG ABS) (1977) (Author Communication Used)	Mortality
50293	DDT	FISH	Carassius sp	NA	A	LC50	4	0.71	mg/L	EnviroTox DB	Knapek, R., and S. Lakota, 1974. Biological Testing to Determine Toxic Effects of Pesticides in Water. (Einige Biotests zur Untersuchung der Toxischen Wirkung von Pestiziden im Wasser), Tagungsber.Akad.Landwirtschaftswiss.D.D.R. 126:105-109 (GER) (ENG ABS) (1977) (Author Communication Used)	Mortality
50293	DDT	INVERT	Aedes aegypti	NA	A	LC50	1	0.001	mg/L	EnviroTox DB	Knapek, R., and S. Lakota, 1974. Biological Testing to Determine Toxic Effects of Pesticides in Water. (Einige Biotests zur Untersuchung der Toxischen Wirkung von Pestiziden im Wasser), Tagungsber.Akad.Landwirtschaftswiss.D.D.R. 126:105-109 (GER) (ENG ABS) (1977) (Author Communication Used)	Mortality
50293	DDT	INVERT	Daphnia magna	NA	A	LC50	4	0.003	mg/L	EnviroTox DB	Knapek, R., and S. Lakota, 1974. Biological Testing to Determine Toxic Effects of Pesticides in Water. (Einige Biotests zur Untersuchung der Toxischen Wirkung von Pestiziden im Wasser), Tagungsber.Akad.Landwirtschaftswiss.D.D.R. 126:105-109 (GER) (ENG ABS) (1977) (Author Communication Used)	Mortality
50293	DDT	FISH	Morone saxatilis	NA	A	LC50	4	5.3e-4	mg/L	EnviroTox DB	Korn, S., and R. Earnest, 1974. Acute Toxicity of Twenty Insecticides to Striped Bass, Morone saxatilis, Calif.Fish Game 60(3):128-131	Mortality
50293	DDT	INVERT	Polycelis felina	NA	A	LC50	4	1.23	mg/L	EnviroTox DB	Kouyoumjian, H.H., and R.F. Uglow, 1974. Some Aspects of the Toxicity of p,p'-DDT, p-p'-DDE and p,p'-DDD to the Freshwater Planarian Polycelis felina (Tricladida), Environ.Pollut. 7:103-109	Mortality
50293	DDT	FISH	Gambusia affinis	NA	A	LC50	4	0.18	mg/L	EnviroTox DB	Krieger, R.I., and P.W. Lee, 1973. Inhibition of In Vivo and In Vitro Epoxidation of Aldrin, and Potentiation of Toxicity of Various Insecticide Chemicals by Diquat in Two Species of Fish, Arch.Environ.Contam.Toxicol. 1(2):112-121 (Used 2775 As Ref.)	Mortality
50293	DDT	FISH	Clarias batrachus	NA	A	LC50	4	0.00175	mg/L	EnviroTox DB	Kudesia,V.P., and N.P. Bali, . Study of Pesticides in Kalinadi River and Evaluation of Toxicity of Some Pesticides on Fish Clarias batrachus	Mortality
50293	DDT	FISH	Clarias batrachus	NA	A	LC50	3	0.0042	mg/L	EnviroTox DB	Kudesia,V.P., and N.P. Bali, . Study of Pesticides in Kalinadi River and Evaluation of Toxicity of Some Pesticides on Fish Clarias batrachus	Mortality
50293	DDT	FISH	Clarias batrachus	NA	A	LC50	2	0.0085	mg/L	EnviroTox DB	Kudesia,V.P., and N.P. Bali, . Study of Pesticides in Kalinadi River and Evaluation of Toxicity of Some Pesticides on Fish Clarias batrachus	Mortality
50293	DDT	FISH	Cyprinus carpio	NA	A	LC50	2	0.35	mg/L	EnviroTox DB	Kulshrestha, S.K., and N. Arora, 1986. Effect of Carbofuran, Dimethoate and DDT on Early Development of Cyprinus carpio, Linn. Part 1: Egg Mortality and Hatching, J.Environ.Biol. 7(2):113-119	Mortality
50293	DDT	FISH	Cirrhinus mrigala	NA	A	LC50	4	6.4	mg/L	EnviroTox DB	Kulshrestha,S.K., N. Arora, and S. Sharma, . Toxicity of Four Pesticides on the Fingerlings of Indian Major Carps Labeo rohita, Catla catla, and Cirrhinus mrigala	Mortality
50293	DDT	FISH	Labeo rohita	NA	A	LC50	4	6.4	mg/L	EnviroTox DB	Kulshrestha,S.K., N. Arora, and S. Sharma, . Toxicity of Four Pesticides on the Fingerlings of Indian Major Carps Labeo rohita, Catla catla, and Cirrhinus mrigala	Mortality
50293	DDT	FISH	Gibelion catla	NA	A	LC50	4	6.8	mg/L	EnviroTox DB	Kulshrestha,S.K., N. Arora, and S. Sharma, . Toxicity of Four Pesticides on the Fingerlings of Indian Major Carps Labeo rohita, Catla catla, and Cirrhinus mrigala	Mortality
50293	DDT	FISH	Cyprinus carpio	NA	A	LC50	4	0.35	mg/L	EnviroTox DB	Kulshrestha,S.K., and N. Arora, . Effect of Carbofuran, Dimethoate and DDT on Early Development of Cyprinus carpio, Linn. Part 1: Egg Mortality and Hatching	Mortality
50293	DDT	INVERT	Aedes aegypti	NA	A	LC50	2	0.033	mg/L	EnviroTox DB	Kumar-Das, V.G., L.Y. Kuan, K.I. Sudderuddin, C.K. Chang, V. Thomas, C.K. Yap, M.K. Lo, G.C. Ong, W.K. Ng, and Y. Hoi-Se, 1984. The Toxic Effects of Triorganotin (IV) Compounds on the Culicine Mosquito, Aedes aegypti (L), Toxicology 32(1):57-66	Mortality
50293	DDT	FISH	Pimephales promelas	NA	A	LC50	4	0.0074	mg/L	EnviroTox DB	Lincer, J.L., J.M. Solon, and J.H. Nair III, 1970. DDT and Endrin Fish Toxicity Under Static Versus Dynamic Bioassay Conditions, Trans.Am.Fish.Soc. 99(1):13-19	Mortality
50293	DDT	FISH	Pimephales promelas	NA	A	LC50	2	0.0074	mg/L	EnviroTox DB	Lincer, J.L., J.M. Solon, and J.H. Nair III, 1970. DDT and Endrin Fish Toxicity Under Static Versus Dynamic Bioassay Conditions, Trans.Am.Fish.Soc. 99(1):13-19	Mortality
50293	DDT	FISH	Alburnus alburnus	NA	A	LC50	4	0.08	mg/L	EnviroTox DB	Linden, E., B.E. Bengtsson, O. Svanberg, and G. Sundstrom, 1979. The Acute Toxicity of 78 Chemicals and Pesticide Formulations Against Two Brackish Water Organisms, the Bleak (Alburnus alburnus) and the Harpacticoid Nitocra spinipes, Chemosphere 8(11/12):843-851 (Author Communication Used) (OECDG Data File)	Mortality
50293	DDT	INVERT	Nitocra spinipes	NA	A	LC50	4	0.03	mg/L	EnviroTox DB	Linden, E., B.E. Bengtsson, O. Svanberg, and G. Sundstrom, 1979. The Acute Toxicity of 78 Chemicals and Pesticide Formulations Against Two Brackish Water Organisms, the Bleak (Alburnus alburnus) and the Harpacticoid Nitocra spinipes, Chemosphere 8(11/12):843-851 (Author Communication Used) (OECDG Data File)	Mortality
50293	DDT	FISH	Therapon jarbua	NA	A	LC50	4	0.0036	mg/L	EnviroTox DB	Lingaraja, T., and V.K. Venugopalan, 1978. Pesticide Induced Physiological and Behavioural Changes in an Estuarine Teleost Therapon jarbua (Forsk), Fish.Technol. 15(2):115-119	Mortality
50293	DDT	FISH	Cyprinus carpio	NA	A	LC50	4	0.057	mg/L	EnviroTox DB	Ludemann, D., and H. Neumann, 1960. Acute Toxicity of Modern Contact Insecticides to Carp [Vesuche uber die AkuteToxische Wirkung Neuzeitlicher Kontaktinsektizide auf Einsommerige Karpfen(Cyprinus carpio L.)], Z.Angew.Zool.47 :11-33 (GER)	Mortality
50293	DDT	FISH	Cyprinus carpio	NA	A	LC50	2	0.057	mg/L	EnviroTox DB	Ludemann, D., and H. Neumann, 1960. Acute Toxicity of Modern Contact Insecticides to Carp [Vesuche uber die AkuteToxische Wirkung Neuzeitlicher Kontaktinsektizide auf Einsommerige Karpfen(Cyprinus carpio L.)], Z.Angew.Zool.47 :11-33 (GER)	Mortality
50293	DDT	FISH	Micropterus salmoides	NA	A	LC50	4	0.0018	mg/L	EnviroTox DB	Macek, K.J., and H.O. Sanders, 1970. Biological Variation in the Susceptibility of Fish and Aquatic Invertebrates to DDT, Trans.Am.Fish.Soc. 99(1):89-90 (Publ in Part As 6797)	Mortality
50293	DDT	INVERT	Ischnura verticalis	NA	A	LC50	2	0.0225	mg/L	EnviroTox DB	Macek, K.J., and H.O. Sanders, 1970. Biological Variation in the Susceptibility of Fish and Aquatic Invertebrates to DDT, Trans.Am.Fish.Soc. 99(1):89-90 (Publ in Part As 6797)	Mortality
50293	DDT	INVERT	Gammarus fasciatus	NA	A	LC50	4	0.0036	mg/L	EnviroTox DB	Macek, K.J., and H.O. Sanders, 1970. Biological Variation in the Susceptibility of Fish and Aquatic Invertebrates to DDT, Trans.Am.Fish.Soc. 99(1):89-90 (Publ in Part As 6797)	Mortality
50293	DDT	INVERT	Daphnia magna	NA	A	EC50	2	0.004	mg/L	EnviroTox DB	Macek, K.J., and H.O. Sanders, 1970. Biological Variation in the Susceptibility of Fish and Aquatic Invertebrates to DDT, Trans.Am.Fish.Soc. 99(1):89-90 (Publ in Part As 6797)	Immobilization: Change in the failure to respond or lack of movement after mechanical stimulation.
50293	DDT	FISH	Oncorhynchus mykiss	NA	A	LC50	4	0.0072	mg/L	EnviroTox DB	Macek, K.J., and H.O. Sanders, 1970. Biological Variation in the Susceptibility of Fish and Aquatic Invertebrates to DDT, Trans.Am.Fish.Soc. 99(1):89-90 (Publ in Part As 6797)	Mortality
50293	DDT	FISH	Lepomis macrochirus	NA	A	LC50	4	0.0095	mg/L	EnviroTox DB	Macek, K.J., and H.O. Sanders, 1970. Biological Variation in the Susceptibility of Fish and Aquatic Invertebrates to DDT, Trans.Am.Fish.Soc. 99(1):89-90 (Publ in Part As 6797)	Mortality
50293	DDT	FISH	Ictalurus punctatus	NA	A	LC50	4	0.0174	mg/L	EnviroTox DB	Macek, K.J., and H.O. Sanders, 1970. Biological Variation in the Susceptibility of Fish and Aquatic Invertebrates to DDT, Trans.Am.Fish.Soc. 99(1):89-90 (Publ in Part As 6797)	Mortality
50293	DDT	FISH	Pimephales promelas	NA	A	LC50	4	0.0199	mg/L	EnviroTox DB	Macek, K.J., and H.O. Sanders, 1970. Biological Variation in the Susceptibility of Fish and Aquatic Invertebrates to DDT, Trans.Am.Fish.Soc. 99(1):89-90 (Publ in Part As 6797)	Mortality
50293	DDT	INVERT	Palaemonetes kadiakensis	NA	A	LC50	4	0.0042	mg/L	EnviroTox DB	Macek, K.J., and H.O. Sanders, 1970. Biological Variation in the Susceptibility of Fish and Aquatic Invertebrates to DDT, Trans.Am.Fish.Soc. 99(1):89-90 (Publ in Part As 6797)	Mortality
50293	DDT	INVERT	Asellus brevicaudus	NA	A	LC50	2	0.0047	mg/L	EnviroTox DB	Macek, K.J., and H.O. Sanders, 1970. Biological Variation in the Susceptibility of Fish and Aquatic Invertebrates to DDT, Trans.Am.Fish.Soc. 99(1):89-90 (Publ in Part As 6797)	Mortality
50293	DDT	INVERT	Cypridopsis vidua	NA	A	EC50	2	0.054	mg/L	EnviroTox DB	Macek, K.J., and H.O. Sanders, 1970. Biological Variation in the Susceptibility of Fish and Aquatic Invertebrates to DDT, Trans.Am.Fish.Soc. 99(1):89-90 (Publ in Part As 6797)	Immobilization: Change in the failure to respond or lack of movement after mechanical stimulation.
50293	DDT	FISH	Lepomis microlophus	NA	A	LC50	4	0.005	mg/L	EnviroTox DB	Macek,K.J., and W.A. McAllister, . Insecticide Susceptibility of Some Common Fish Family Representatives	Mortality
50293	DDT	FISH	Oncorhynchus mykiss	NA	A	LC50	4	0.007	mg/L	EnviroTox DB	Macek,K.J., and W.A. McAllister, . Insecticide Susceptibility of Some Common Fish Family Representatives	Mortality
50293	DDT	FISH	Ictalurus punctatus	NA	A	LC50	4	0.016	mg/L	EnviroTox DB	Macek,K.J., and W.A. McAllister, . Insecticide Susceptibility of Some Common Fish Family Representatives	Mortality
50293	DDT	FISH	Pimephales promelas	NA	A	LC50	4	0.019	mg/L	EnviroTox DB	Macek,K.J., and W.A. McAllister, . Insecticide Susceptibility of Some Common Fish Family Representatives	Mortality
50293	DDT	FISH	Carassius auratus	NA	A	LC50	4	0.021	mg/L	EnviroTox DB	Macek,K.J., and W.A. McAllister, . Insecticide Susceptibility of Some Common Fish Family Representatives	Mortality
50293	DDT	INVERT	Culex quinquefasciatus	NA	A	LC50	1	0.0021	mg/L	EnviroTox DB	Magnin, M., E. Marboutin, and N. Pasteur, 1988. Insecticide Resistance in Culex quinquefasciatus (Diptera: Culicidae) in West Africa, J.Med.Entomol. 25(2):99-104	Mortality
50293	DDT	INVERT	Daphnia magna	NA	A	LC50	2	0.002	mg/L	EnviroTox DB	Malacea,I., . Contribution to Study of Detox and Heclotox Insecticides Toxic Action on Certain Fish Species and on Daphnia	Mortality
50293	DDT	FISH	Rhodeus sericeus	NA	A	LC50	4	0.006	mg/L	EnviroTox DB	Malacea,I., . Contribution to Study of Detox and Heclotox Insecticides Toxic Action on Certain Fish Species and on Daphnia	Mortality
50293	DDT	FISH	Cyprinus carpio	NA	A	LC50	4	0.18	mg/L	EnviroTox DB	Malacea,I., . Contribution to Study of Detox and Heclotox Insecticides Toxic Action on Certain Fish Species and on Daphnia	Mortality
50293	DDT	FISH	Cyprinus carpio	NA	A	LC50	4	0.2	mg/L	EnviroTox DB	Malacea,I., . Contribution to Study of Detox and Heclotox Insecticides Toxic Action on Certain Fish Species and on Daphnia	Mortality
50293	DDT	FISH	Leucaspius delineatus	NA	A	LC50	4	0.86	mg/L	EnviroTox DB	Malacea,I., . Contribution to Study of Detox and Heclotox Insecticides Toxic Action on Certain Fish Species and on Daphnia	Mortality
50293	DDT	FISH	Cyprinus carpio	NA	A	LC50	4	100	mg/L	EnviroTox DB	Malacea,I., . Contribution to Study of Detox and Heclotox Insecticides Toxic Action on Certain Fish Species and on Daphnia	Mortality
50293	DDT	FISH	Cyprinus carpio	NA	A	LC50	4	3.5	mg/L	EnviroTox DB	Malacea,I., . Contribution to Study of Detox and Heclotox Insecticides Toxic Action on Certain Fish Species and on Daphnia	Mortality
50293	DDT	FISH	Cyprinus carpio	NA	A	LC50	4	4.2	mg/L	EnviroTox DB	Malacea,I., . Contribution to Study of Detox and Heclotox Insecticides Toxic Action on Certain Fish Species and on Daphnia	Mortality
50293	DDT	INVERT	Daphnia magna	NA	A	LC50	2	0.003	mg/L	EnviroTox DB	Malacea,I., . Contribution to Study of Detox and Heclotox Insecticides Toxic Action on Certain Fish Species and on Daphnia	Mortality
50293	DDT	INVERT	Daphnia magna	NA	A	LC50	2	0.012	mg/L	EnviroTox DB	Malacea,I., . Contribution to Study of Detox and Heclotox Insecticides Toxic Action on Certain Fish Species and on Daphnia	Mortality
50293	DDT	INVERT	Daphnia magna	NA	A	LC50	2	0.043	mg/L	EnviroTox DB	Malacea,I., . Contribution to Study of Detox and Heclotox Insecticides Toxic Action on Certain Fish Species and on Daphnia	Mortality
50293	DDT	INVERT	Daphnia magna	NA	A	LC50	2	0.06	mg/L	EnviroTox DB	Malacea,I., . Contribution to Study of Detox and Heclotox Insecticides Toxic Action on Certain Fish Species and on Daphnia	Mortality
50293	DDT	INVERT	Daphnia magna	NA	A	LC50	2	1	mg/L	EnviroTox DB	Malacea,I., . Contribution to Study of Detox and Heclotox Insecticides Toxic Action on Certain Fish Species and on Daphnia	Mortality
50293	DDT	INVERT	Daphnia magna	NA	A	LC50	2	1.09	mg/L	EnviroTox DB	Malacea,I., . Contribution to Study of Detox and Heclotox Insecticides Toxic Action on Certain Fish Species and on Daphnia	Mortality
50293	DDT	INVERT	Daphnia magna	NA	A	LC50	2	4.37	mg/L	EnviroTox DB	Malacea,I., . Contribution to Study of Detox and Heclotox Insecticides Toxic Action on Certain Fish Species and on Daphnia	Mortality
50293	DDT	FISH	Salvelinus fontinalis	NA	A	LC50	4	0.0018	mg/L	EnviroTox DB	Marking, L.L., 1966. Evaluation of p,p'-DDT As a Reference Toxicant in Bioassays, Invest.Fish Control No.10, Resourc.Publ.No.14, Fish Wildl.Serv., Bur.Sport Fish Wildl., U.S.D.I., Washington, D.C. :10 p.	Mortality
50293	DDT	FISH	Perca flavescens	NA	A	LC50	4	6e-4	mg/L	EnviroTox DB	Marking, L.L., 1966. Evaluation of p,p'-DDT As a Reference Toxicant in Bioassays, Invest.Fish Control No.10, Resourc.Publ.No.14, Fish Wildl.Serv., Bur.Sport Fish Wildl., U.S.D.I., Washington, D.C. :10 p.	Mortality
50293	DDT	FISH	Micropterus salmoides	NA	A	LC50	4	8e-4	mg/L	EnviroTox DB	Marking, L.L., 1966. Evaluation of p,p'-DDT As a Reference Toxicant in Bioassays, Invest.Fish Control No.10, Resourc.Publ.No.14, Fish Wildl.Serv., Bur.Sport Fish Wildl., U.S.D.I., Washington, D.C. :10 p.	Mortality
50293	DDT	FISH	Lepomis macrochirus	NA	A	LC50	4	0.0012	mg/L	EnviroTox DB	Marking, L.L., 1966. Evaluation of p,p'-DDT As a Reference Toxicant in Bioassays, Invest.Fish Control No.10, Resourc.Publ.No.14, Fish Wildl.Serv., Bur.Sport Fish Wildl., U.S.D.I., Washington, D.C. :10 p.	Mortality
50293	DDT	FISH	Esox lucius	NA	A	LC50	4	0.0017	mg/L	EnviroTox DB	Marking, L.L., 1966. Evaluation of p,p'-DDT As a Reference Toxicant in Bioassays, Invest.Fish Control No.10, Resourc.Publ.No.14, Fish Wildl.Serv., Bur.Sport Fish Wildl., U.S.D.I., Washington, D.C. :10 p.	Mortality
50293	DDT	FISH	Lepomis gibbosus	NA	A	LC50	4	0.0018	mg/L	EnviroTox DB	Marking, L.L., 1966. Evaluation of p,p'-DDT As a Reference Toxicant in Bioassays, Invest.Fish Control No.10, Resourc.Publ.No.14, Fish Wildl.Serv., Bur.Sport Fish Wildl., U.S.D.I., Washington, D.C. :10 p.	Mortality
50293	DDT	FISH	Cyprinus carpio	NA	A	LC50	4	0.004	mg/L	EnviroTox DB	Marking, L.L., 1966. Evaluation of p,p'-DDT As a Reference Toxicant in Bioassays, Invest.Fish Control No.10, Resourc.Publ.No.14, Fish Wildl.Serv., Bur.Sport Fish Wildl., U.S.D.I., Washington, D.C. :10 p.	Mortality
50293	DDT	FISH	Oncorhynchus mykiss	NA	A	LC50	4	0.0024	mg/L	EnviroTox DB	Marking, L.L., 1966. Evaluation of p,p'-DDT As a Reference Toxicant in Bioassays, Invest.Fish Control No.10, Resourc.Publ.No.14, Fish Wildl.Serv., Bur.Sport Fish Wildl., U.S.D.I., Washington, D.C. :10 p.	Mortality
50293	DDT	FISH	Lepomis cyanellus	NA	A	LC50	4	0.0028	mg/L	EnviroTox DB	Marking, L.L., 1966. Evaluation of p,p'-DDT As a Reference Toxicant in Bioassays, Invest.Fish Control No.10, Resourc.Publ.No.14, Fish Wildl.Serv., Bur.Sport Fish Wildl., U.S.D.I., Washington, D.C. :10 p.	Mortality
50293	DDT	FISH	Lepomis megalotis	NA	A	LC50	4	0.0049	mg/L	EnviroTox DB	Marking, L.L., 1966. Evaluation of p,p'-DDT As a Reference Toxicant in Bioassays, Invest.Fish Control No.10, Resourc.Publ.No.14, Fish Wildl.Serv., Bur.Sport Fish Wildl., U.S.D.I., Washington, D.C. :10 p.	Mortality
50293	DDT	FISH	Salvelinus namaycush	NA	A	LC50	4	0.0091	mg/L	EnviroTox DB	Marking, L.L., 1966. Evaluation of p,p'-DDT As a Reference Toxicant in Bioassays, Invest.Fish Control No.10, Resourc.Publ.No.14, Fish Wildl.Serv., Bur.Sport Fish Wildl., U.S.D.I., Washington, D.C. :10 p.	Mortality
50293	DDT	FISH	Aplodinotus grunniens	NA	A	LC50	4	0.01	mg/L	EnviroTox DB	Marking, L.L., 1966. Evaluation of p,p'-DDT As a Reference Toxicant in Bioassays, Invest.Fish Control No.10, Resourc.Publ.No.14, Fish Wildl.Serv., Bur.Sport Fish Wildl., U.S.D.I., Washington, D.C. :10 p.	Mortality
50293	DDT	FISH	Salmo trutta	NA	A	LC50	4	0.0109	mg/L	EnviroTox DB	Marking, L.L., 1966. Evaluation of p,p'-DDT As a Reference Toxicant in Bioassays, Invest.Fish Control No.10, Resourc.Publ.No.14, Fish Wildl.Serv., Bur.Sport Fish Wildl., U.S.D.I., Washington, D.C. :10 p.	Mortality
50293	DDT	FISH	Ictalurus melas	NA	A	LC50	4	0.017	mg/L	EnviroTox DB	Marking, L.L., 1966. Evaluation of p,p'-DDT As a Reference Toxicant in Bioassays, Invest.Fish Control No.10, Resourc.Publ.No.14, Fish Wildl.Serv., Bur.Sport Fish Wildl., U.S.D.I., Washington, D.C. :10 p.	Mortality
50293	DDT	FISH	Ictalurus punctatus	NA	A	LC50	4	0.0175	mg/L	EnviroTox DB	Marking, L.L., 1966. Evaluation of p,p'-DDT As a Reference Toxicant in Bioassays, Invest.Fish Control No.10, Resourc.Publ.No.14, Fish Wildl.Serv., Bur.Sport Fish Wildl., U.S.D.I., Washington, D.C. :10 p.	Mortality
50293	DDT	FISH	Carassius auratus	NA	A	LC50	4	0.021	mg/L	EnviroTox DB	Marking, L.L., 1966. Evaluation of p,p'-DDT As a Reference Toxicant in Bioassays, Invest.Fish Control No.10, Resourc.Publ.No.14, Fish Wildl.Serv., Bur.Sport Fish Wildl., U.S.D.I., Washington, D.C. :10 p.	Mortality
50293	DDT	FISH	Culaea inconstans	NA	A	LC50	4	0.067	mg/L	EnviroTox DB	Marking, L.L., 1966. Evaluation of p,p'-DDT As a Reference Toxicant in Bioassays, Invest.Fish Control No.10, Resourc.Publ.No.14, Fish Wildl.Serv., Bur.Sport Fish Wildl., U.S.D.I., Washington, D.C. :10 p.	Mortality
50293	DDT	FISH	Phoxinus eos	NA	A	LC50	4	0.068	mg/L	EnviroTox DB	Marking, L.L., 1966. Evaluation of p,p'-DDT As a Reference Toxicant in Bioassays, Invest.Fish Control No.10, Resourc.Publ.No.14, Fish Wildl.Serv., Bur.Sport Fish Wildl., U.S.D.I., Washington, D.C. :10 p.	Mortality
50293	DDT	FISH	Lepomis cyanellus	NA	A	LC50	4	0.005	mg/L	EnviroTox DB	Marking, L.L., 1966. Evaluation of p,p'-DDT As a Reference Toxicant in Bioassays, Invest.Fish Control No.10, Resourc.Publ.No.14, Fish Wildl.Serv., Bur.Sport Fish Wildl., U.S.D.I., Washington, D.C. :10 p.	Mortality
50293	DDT	FISH	Cyprinus carpio	NA	A	LC50	4	0.0113	mg/L	EnviroTox DB	Marking, L.L., 1966. Evaluation of p,p'-DDT As a Reference Toxicant in Bioassays, Invest.Fish Control No.10, Resourc.Publ.No.14, Fish Wildl.Serv., Bur.Sport Fish Wildl., U.S.D.I., Washington, D.C. :10 p.	Mortality
50293	DDT	FISH	Perca flavescens	NA	A	LC50	4	8e-4	mg/L	EnviroTox DB	Marking, L.L., 1966. Evaluation of p,p'-DDT As a Reference Toxicant in Bioassays, Invest.Fish Control No.10, Resourc.Publ.No.14, Fish Wildl.Serv., Bur.Sport Fish Wildl., U.S.D.I., Washington, D.C. :10 p.	Mortality
50293	DDT	FISH	Perca flavescens	NA	A	LC50	4	0.0015	mg/L	EnviroTox DB	Marking, L.L., 1966. Evaluation of p,p'-DDT As a Reference Toxicant in Bioassays, Invest.Fish Control No.10, Resourc.Publ.No.14, Fish Wildl.Serv., Bur.Sport Fish Wildl., U.S.D.I., Washington, D.C. :10 p.	Mortality
50293	DDT	FISH	Lepomis macrochirus	NA	A	LC50	4	0.0017	mg/L	EnviroTox DB	Marking, L.L., 1966. Evaluation of p,p'-DDT As a Reference Toxicant in Bioassays, Invest.Fish Control No.10, Resourc.Publ.No.14, Fish Wildl.Serv., Bur.Sport Fish Wildl., U.S.D.I., Washington, D.C. :10 p.	Mortality
50293	DDT	FISH	Oncorhynchus mykiss	NA	A	LC50	4	0.0072	mg/L	EnviroTox DB	Marking, L.L., 1966. Evaluation of p,p'-DDT As a Reference Toxicant in Bioassays, Invest.Fish Control No.10, Resourc.Publ.No.14, Fish Wildl.Serv., Bur.Sport Fish Wildl., U.S.D.I., Washington, D.C. :10 p.	Mortality
50293	DDT	FISH	Salvelinus fontinalis	NA	A	LC50	4	0.0072	mg/L	EnviroTox DB	Marking, L.L., 1966. Evaluation of p,p'-DDT As a Reference Toxicant in Bioassays, Invest.Fish Control No.10, Resourc.Publ.No.14, Fish Wildl.Serv., Bur.Sport Fish Wildl., U.S.D.I., Washington, D.C. :10 p.	Mortality
50293	DDT	FISH	Lepomis gibbosus	NA	A	LC50	4	0.0028	mg/L	EnviroTox DB	Marking, L.L., 1966. Evaluation of p,p'-DDT As a Reference Toxicant in Bioassays, Invest.Fish Control No.10, Resourc.Publ.No.14, Fish Wildl.Serv., Bur.Sport Fish Wildl., U.S.D.I., Washington, D.C. :10 p.	Mortality
50293	DDT	FISH	Lepomis macrochirus	NA	A	LC50	4	0.0028	mg/L	EnviroTox DB	Marking, L.L., 1966. Evaluation of p,p'-DDT As a Reference Toxicant in Bioassays, Invest.Fish Control No.10, Resourc.Publ.No.14, Fish Wildl.Serv., Bur.Sport Fish Wildl., U.S.D.I., Washington, D.C. :10 p.	Mortality
50293	DDT	FISH	Lepomis cyanellus	NA	A	LC50	4	0.003	mg/L	EnviroTox DB	Marking, L.L., 1966. Evaluation of p,p'-DDT As a Reference Toxicant in Bioassays, Invest.Fish Control No.10, Resourc.Publ.No.14, Fish Wildl.Serv., Bur.Sport Fish Wildl., U.S.D.I., Washington, D.C. :10 p.	Mortality
50293	DDT	FISH	Lepomis macrochirus	NA	A	LC50	4	0.003	mg/L	EnviroTox DB	Marking, L.L., 1966. Evaluation of p,p'-DDT As a Reference Toxicant in Bioassays, Invest.Fish Control No.10, Resourc.Publ.No.14, Fish Wildl.Serv., Bur.Sport Fish Wildl., U.S.D.I., Washington, D.C. :10 p.	Mortality
50293	DDT	FISH	Lepomis cyanellus	NA	A	LC50	4	0.0036	mg/L	EnviroTox DB	Marking, L.L., 1966. Evaluation of p,p'-DDT As a Reference Toxicant in Bioassays, Invest.Fish Control No.10, Resourc.Publ.No.14, Fish Wildl.Serv., Bur.Sport Fish Wildl., U.S.D.I., Washington, D.C. :10 p.	Mortality
50293	DDT	FISH	Lepomis gibbosus	NA	A	LC50	4	0.0036	mg/L	EnviroTox DB	Marking, L.L., 1966. Evaluation of p,p'-DDT As a Reference Toxicant in Bioassays, Invest.Fish Control No.10, Resourc.Publ.No.14, Fish Wildl.Serv., Bur.Sport Fish Wildl., U.S.D.I., Washington, D.C. :10 p.	Mortality
50293	DDT	FISH	Lepomis macrochirus	NA	A	LC50	4	0.0036	mg/L	EnviroTox DB	Marking, L.L., 1966. Evaluation of p,p'-DDT As a Reference Toxicant in Bioassays, Invest.Fish Control No.10, Resourc.Publ.No.14, Fish Wildl.Serv., Bur.Sport Fish Wildl., U.S.D.I., Washington, D.C. :10 p.	Mortality
50293	DDT	FISH	Lepomis cyanellus	NA	A	LC50	4	0.0039	mg/L	EnviroTox DB	Marking, L.L., 1966. Evaluation of p,p'-DDT As a Reference Toxicant in Bioassays, Invest.Fish Control No.10, Resourc.Publ.No.14, Fish Wildl.Serv., Bur.Sport Fish Wildl., U.S.D.I., Washington, D.C. :10 p.	Mortality
50293	DDT	FISH	Lepomis macrochirus	NA	A	LC50	4	0.0043	mg/L	EnviroTox DB	Marking, L.L., 1966. Evaluation of p,p'-DDT As a Reference Toxicant in Bioassays, Invest.Fish Control No.10, Resourc.Publ.No.14, Fish Wildl.Serv., Bur.Sport Fish Wildl., U.S.D.I., Washington, D.C. :10 p.	Mortality
50293	DDT	FISH	Lepomis cyanellus	NA	A	LC50	4	0.0044	mg/L	EnviroTox DB	Marking, L.L., 1966. Evaluation of p,p'-DDT As a Reference Toxicant in Bioassays, Invest.Fish Control No.10, Resourc.Publ.No.14, Fish Wildl.Serv., Bur.Sport Fish Wildl., U.S.D.I., Washington, D.C. :10 p.	Mortality
50293	DDT	FISH	Lepomis macrochirus	NA	A	LC50	4	0.0046	mg/L	EnviroTox DB	Marking, L.L., 1966. Evaluation of p,p'-DDT As a Reference Toxicant in Bioassays, Invest.Fish Control No.10, Resourc.Publ.No.14, Fish Wildl.Serv., Bur.Sport Fish Wildl., U.S.D.I., Washington, D.C. :10 p.	Mortality
50293	DDT	FISH	Oncorhynchus mykiss	NA	A	LC50	4	0.0046	mg/L	EnviroTox DB	Marking, L.L., 1966. Evaluation of p,p'-DDT As a Reference Toxicant in Bioassays, Invest.Fish Control No.10, Resourc.Publ.No.14, Fish Wildl.Serv., Bur.Sport Fish Wildl., U.S.D.I., Washington, D.C. :10 p.	Mortality
50293	DDT	FISH	Cyprinus carpio	NA	A	LC50	4	0.006	mg/L	EnviroTox DB	Marking, L.L., 1966. Evaluation of p,p'-DDT As a Reference Toxicant in Bioassays, Invest.Fish Control No.10, Resourc.Publ.No.14, Fish Wildl.Serv., Bur.Sport Fish Wildl., U.S.D.I., Washington, D.C. :10 p.	Mortality
50293	DDT	FISH	Lepomis cyanellus	NA	A	LC50	4	0.0064	mg/L	EnviroTox DB	Marking, L.L., 1966. Evaluation of p,p'-DDT As a Reference Toxicant in Bioassays, Invest.Fish Control No.10, Resourc.Publ.No.14, Fish Wildl.Serv., Bur.Sport Fish Wildl., U.S.D.I., Washington, D.C. :10 p.	Mortality
50293	DDT	FISH	Lepomis cyanellus	NA	A	LC50	4	0.0067	mg/L	EnviroTox DB	Marking, L.L., 1966. Evaluation of p,p'-DDT As a Reference Toxicant in Bioassays, Invest.Fish Control No.10, Resourc.Publ.No.14, Fish Wildl.Serv., Bur.Sport Fish Wildl., U.S.D.I., Washington, D.C. :10 p.	Mortality
50293	DDT	FISH	Lepomis gibbosus	NA	A	LC50	4	0.0067	mg/L	EnviroTox DB	Marking, L.L., 1966. Evaluation of p,p'-DDT As a Reference Toxicant in Bioassays, Invest.Fish Control No.10, Resourc.Publ.No.14, Fish Wildl.Serv., Bur.Sport Fish Wildl., U.S.D.I., Washington, D.C. :10 p.	Mortality
50293	DDT	FISH	Cyprinus carpio	NA	A	LC50	4	0.0069	mg/L	EnviroTox DB	Marking, L.L., 1966. Evaluation of p,p'-DDT As a Reference Toxicant in Bioassays, Invest.Fish Control No.10, Resourc.Publ.No.14, Fish Wildl.Serv., Bur.Sport Fish Wildl., U.S.D.I., Washington, D.C. :10 p.	Mortality
50293	DDT	FISH	Lepomis macrochirus	NA	A	LC50	4	0.007	mg/L	EnviroTox DB	Marking, L.L., 1966. Evaluation of p,p'-DDT As a Reference Toxicant in Bioassays, Invest.Fish Control No.10, Resourc.Publ.No.14, Fish Wildl.Serv., Bur.Sport Fish Wildl., U.S.D.I., Washington, D.C. :10 p.	Mortality
50293	DDT	FISH	Lepomis gibbosus	NA	A	LC50	4	0.0075	mg/L	EnviroTox DB	Marking, L.L., 1966. Evaluation of p,p'-DDT As a Reference Toxicant in Bioassays, Invest.Fish Control No.10, Resourc.Publ.No.14, Fish Wildl.Serv., Bur.Sport Fish Wildl., U.S.D.I., Washington, D.C. :10 p.	Mortality
50293	DDT	FISH	Cyprinus carpio	NA	A	LC50	4	0.0092	mg/L	EnviroTox DB	Marking, L.L., 1966. Evaluation of p,p'-DDT As a Reference Toxicant in Bioassays, Invest.Fish Control No.10, Resourc.Publ.No.14, Fish Wildl.Serv., Bur.Sport Fish Wildl., U.S.D.I., Washington, D.C. :10 p.	Mortality
50293	DDT	FISH	Lepomis macrochirus	NA	A	LC50	4	0.0094	mg/L	EnviroTox DB	Marking, L.L., 1966. Evaluation of p,p'-DDT As a Reference Toxicant in Bioassays, Invest.Fish Control No.10, Resourc.Publ.No.14, Fish Wildl.Serv., Bur.Sport Fish Wildl., U.S.D.I., Washington, D.C. :10 p.	Mortality
50293	DDT	FISH	Salvelinus namaycush	NA	A	LC50	4	0.0095	mg/L	EnviroTox DB	Marking, L.L., 1966. Evaluation of p,p'-DDT As a Reference Toxicant in Bioassays, Invest.Fish Control No.10, Resourc.Publ.No.14, Fish Wildl.Serv., Bur.Sport Fish Wildl., U.S.D.I., Washington, D.C. :10 p.	Mortality
50293	DDT	FISH	Cyprinus carpio	NA	A	LC50	4	0.012	mg/L	EnviroTox DB	Marking, L.L., 1966. Evaluation of p,p'-DDT As a Reference Toxicant in Bioassays, Invest.Fish Control No.10, Resourc.Publ.No.14, Fish Wildl.Serv., Bur.Sport Fish Wildl., U.S.D.I., Washington, D.C. :10 p.	Mortality
50293	DDT	FISH	Oncorhynchus mykiss	NA	A	LC50	4	0.012	mg/L	EnviroTox DB	Marking, L.L., 1966. Evaluation of p,p'-DDT As a Reference Toxicant in Bioassays, Invest.Fish Control No.10, Resourc.Publ.No.14, Fish Wildl.Serv., Bur.Sport Fish Wildl., U.S.D.I., Washington, D.C. :10 p.	Mortality
50293	DDT	FISH	Lepomis megalotis	NA	A	LC50	4	0.0125	mg/L	EnviroTox DB	Marking, L.L., 1966. Evaluation of p,p'-DDT As a Reference Toxicant in Bioassays, Invest.Fish Control No.10, Resourc.Publ.No.14, Fish Wildl.Serv., Bur.Sport Fish Wildl., U.S.D.I., Washington, D.C. :10 p.	Mortality
50293	DDT	FISH	Oncorhynchus mykiss	NA	A	LC50	4	0.013	mg/L	EnviroTox DB	Marking, L.L., 1966. Evaluation of p,p'-DDT As a Reference Toxicant in Bioassays, Invest.Fish Control No.10, Resourc.Publ.No.14, Fish Wildl.Serv., Bur.Sport Fish Wildl., U.S.D.I., Washington, D.C. :10 p.	Mortality
50293	DDT	FISH	Oncorhynchus mykiss	NA	A	LC50	4	0.014	mg/L	EnviroTox DB	Marking, L.L., 1966. Evaluation of p,p'-DDT As a Reference Toxicant in Bioassays, Invest.Fish Control No.10, Resourc.Publ.No.14, Fish Wildl.Serv., Bur.Sport Fish Wildl., U.S.D.I., Washington, D.C. :10 p.	Mortality
50293	DDT	FISH	Oncorhynchus mykiss	NA	A	LC50	4	0.015	mg/L	EnviroTox DB	Marking, L.L., 1966. Evaluation of p,p'-DDT As a Reference Toxicant in Bioassays, Invest.Fish Control No.10, Resourc.Publ.No.14, Fish Wildl.Serv., Bur.Sport Fish Wildl., U.S.D.I., Washington, D.C. :10 p.	Mortality
50293	DDT	FISH	Ameiurus melas	NA	A	LC50	4	0.017	mg/L	EnviroTox DB	Marking, L.L., 1966. Evaluation of p,p'-DDT As a Reference Toxicant in Bioassays, Invest.Fish Control No.10, Resourc.Publ.No.14, Fish Wildl.Serv., Bur.Sport Fish Wildl., U.S.D.I., Washington, D.C. :10 p.	Mortality
50293	DDT	FISH	Oncorhynchus mykiss	NA	A	LC50	4	0.017	mg/L	EnviroTox DB	Marking, L.L., 1966. Evaluation of p,p'-DDT As a Reference Toxicant in Bioassays, Invest.Fish Control No.10, Resourc.Publ.No.14, Fish Wildl.Serv., Bur.Sport Fish Wildl., U.S.D.I., Washington, D.C. :10 p.	Mortality
50293	DDT	FISH	Salvelinus fontinalis	NA	A	LC50	4	0.017	mg/L	EnviroTox DB	Marking, L.L., 1966. Evaluation of p,p'-DDT As a Reference Toxicant in Bioassays, Invest.Fish Control No.10, Resourc.Publ.No.14, Fish Wildl.Serv., Bur.Sport Fish Wildl., U.S.D.I., Washington, D.C. :10 p.	Mortality
50293	DDT	FISH	Ameiurus melas	NA	A	LC50	4	0.02	mg/L	EnviroTox DB	Marking, L.L., 1966. Evaluation of p,p'-DDT As a Reference Toxicant in Bioassays, Invest.Fish Control No.10, Resourc.Publ.No.14, Fish Wildl.Serv., Bur.Sport Fish Wildl., U.S.D.I., Washington, D.C. :10 p.	Mortality
50293	DDT	FISH	Salvelinus fontinalis	NA	A	LC50	4	0.02	mg/L	EnviroTox DB	Marking, L.L., 1966. Evaluation of p,p'-DDT As a Reference Toxicant in Bioassays, Invest.Fish Control No.10, Resourc.Publ.No.14, Fish Wildl.Serv., Bur.Sport Fish Wildl., U.S.D.I., Washington, D.C. :10 p.	Mortality
50293	DDT	FISH	Ameiurus melas	NA	A	LC50	4	0.0235	mg/L	EnviroTox DB	Marking, L.L., 1966. Evaluation of p,p'-DDT As a Reference Toxicant in Bioassays, Invest.Fish Control No.10, Resourc.Publ.No.14, Fish Wildl.Serv., Bur.Sport Fish Wildl., U.S.D.I., Washington, D.C. :10 p.	Mortality
50293	DDT	FISH	Carassius auratus	NA	A	LC50	4	0.027	mg/L	EnviroTox DB	Marking, L.L., 1966. Evaluation of p,p'-DDT As a Reference Toxicant in Bioassays, Invest.Fish Control No.10, Resourc.Publ.No.14, Fish Wildl.Serv., Bur.Sport Fish Wildl., U.S.D.I., Washington, D.C. :10 p.	Mortality
50293	DDT	FISH	Carassius auratus	NA	A	LC50	4	0.032	mg/L	EnviroTox DB	Marking, L.L., 1966. Evaluation of p,p'-DDT As a Reference Toxicant in Bioassays, Invest.Fish Control No.10, Resourc.Publ.No.14, Fish Wildl.Serv., Bur.Sport Fish Wildl., U.S.D.I., Washington, D.C. :10 p.	Mortality
50293	DDT	FISH	Carassius auratus	NA	A	LC50	4	0.035	mg/L	EnviroTox DB	Marking, L.L., 1966. Evaluation of p,p'-DDT As a Reference Toxicant in Bioassays, Invest.Fish Control No.10, Resourc.Publ.No.14, Fish Wildl.Serv., Bur.Sport Fish Wildl., U.S.D.I., Washington, D.C. :10 p.	Mortality
50293	DDT	FISH	Carassius auratus	NA	A	LC50	4	0.04	mg/L	EnviroTox DB	Marking, L.L., 1966. Evaluation of p,p'-DDT As a Reference Toxicant in Bioassays, Invest.Fish Control No.10, Resourc.Publ.No.14, Fish Wildl.Serv., Bur.Sport Fish Wildl., U.S.D.I., Washington, D.C. :10 p.	Mortality
50293	DDT	FISH	Ameiurus melas	NA	A	LC50	4	0.042	mg/L	EnviroTox DB	Marking, L.L., 1966. Evaluation of p,p'-DDT As a Reference Toxicant in Bioassays, Invest.Fish Control No.10, Resourc.Publ.No.14, Fish Wildl.Serv., Bur.Sport Fish Wildl., U.S.D.I., Washington, D.C. :10 p.	Mortality
50293	DDT	FISH	Carassius auratus	NA	A	LC50	4	0.076	mg/L	EnviroTox DB	Marking, L.L., 1966. Evaluation of p,p'-DDT As a Reference Toxicant in Bioassays, Invest.Fish Control No.10, Resourc.Publ.No.14, Fish Wildl.Serv., Bur.Sport Fish Wildl., U.S.D.I., Washington, D.C. :10 p.	Mortality
50293	DDT	FISH	Carassius auratus	NA	A	LC50	4	0.18	mg/L	EnviroTox DB	Marking, L.L., 1966. Evaluation of p,p'-DDT As a Reference Toxicant in Bioassays, Invest.Fish Control No.10, Resourc.Publ.No.14, Fish Wildl.Serv., Bur.Sport Fish Wildl., U.S.D.I., Washington, D.C. :10 p.	Mortality
50293	DDT	INVERT	Macrobrachium lamarrei	NA	A	LC50	4	0.0047	mg/L	EnviroTox DB	Mary, A., R. Nagabhushanam, and R. Sarojini, 1986. Toxicity Evaluation of Organophosphorus and Chlorinated Hydrocarbon Pesticides in Freshwater Prawn Macrobrachium lamerrii, J.Environ.Biol. 7(3):189-195	Mortality
50293	DDT	INVERT	Bosmina longirostris	NA	A	EC50	2	6.3e-4	mg/L	EnviroTox DB	May-Passino, D.R.M., and A.J. Novak, 1984. Toxicity of Arsenate and DDT to the Cladoceran Bosmina longirostris, Bull.Environ.Contam.Toxicol. 33(3):325-329	Immobilization: Change in the failure to respond or lack of movement after mechanical stimulation.
50293	DDT	INVERT	Daphnia pulex	NA	A	EC50	2	0.00267	mg/L	EnviroTox DB	May-Passino, D.R.M., and A.J. Novak, 1984. Toxicity of Arsenate and DDT to the Cladoceran Bosmina longirostris, Bull.Environ.Contam.Toxicol. 33(3):325-329	Immobilization: Change in the failure to respond or lack of movement after mechanical stimulation.
50293	DDT	FISH	Oncorhynchus mykiss	NA	A	LC50	4	0.007	mg/L	EnviroTox DB	Mayer,F.L.,Jr.. Pesticides as Pollutants	Mortality
50293	DDT	FISH	Lepomis macrochirus	NA	A	LC50	4	0.008	mg/L	EnviroTox DB	Mayer,F.L.,Jr.. Pesticides as Pollutants	Mortality
50293	DDT	FISH	Pimephales promelas	NA	A	LC50	4	0.019	mg/L	EnviroTox DB	Mayer,F.L.,Jr.. Pesticides as Pollutants	Mortality
50293	DDT	FISH	Lepomis macrochirus	NA	A	LC50	4	0.0021	mg/L	EnviroTox DB	Mayer,F.L.,Jr., and M.R. Ellersieck. Manual of Acute Toxicity: Interpretation and Data Base for 410 Chemicals and 66 Species of Freshwater Animals	Mortality
50293	DDT	FISH	Ameiurus melas	NA	A	LC50	4	0.0051	mg/L	EnviroTox DB	Mayer,F.L.,Jr., and M.R. Ellersieck. Manual of Acute Toxicity: Interpretation and Data Base for 410 Chemicals and 66 Species of Freshwater Animals	Mortality
50293	DDT	FISH	Oreochromis mossambicus	NA	A	LC50	4	0.0051	mg/L	EnviroTox DB	Mayer,F.L.,Jr., and M.R. Ellersieck. Manual of Acute Toxicity: Interpretation and Data Base for 410 Chemicals and 66 Species of Freshwater Animals	Mortality
50293	DDT	FISH	Oncorhynchus mykiss	NA	A	LC50	4	0.0114	mg/L	EnviroTox DB	Mayer,F.L.,Jr., and M.R. Ellersieck. Manual of Acute Toxicity: Interpretation and Data Base for 410 Chemicals and 66 Species of Freshwater Animals	Mortality
50293	DDT	FISH	Micropterus salmoides	NA	A	LC50	4	0.0015	mg/L	EnviroTox DB	Mayer,F.L.,Jr., and M.R. Ellersieck. Manual of Acute Toxicity: Interpretation and Data Base for 410 Chemicals and 66 Species of Freshwater Animals	Mortality
50293	DDT	FISH	Lepomis macrochirus	NA	A	LC50	4	0.0016	mg/L	EnviroTox DB	Mayer,F.L.,Jr., and M.R. Ellersieck. Manual of Acute Toxicity: Interpretation and Data Base for 410 Chemicals and 66 Species of Freshwater Animals	Mortality
50293	DDT	FISH	Salmo salar	NA	A	LC50	4	0.0018	mg/L	EnviroTox DB	Mayer,F.L.,Jr., and M.R. Ellersieck. Manual of Acute Toxicity: Interpretation and Data Base for 410 Chemicals and 66 Species of Freshwater Animals	Mortality
50293	DDT	FISH	Salmo trutta	NA	A	LC50	4	0.0018	mg/L	EnviroTox DB	Mayer,F.L.,Jr., and M.R. Ellersieck. Manual of Acute Toxicity: Interpretation and Data Base for 410 Chemicals and 66 Species of Freshwater Animals	Mortality
50293	DDT	INVERT	Simocephalus serrulatus	NA	A	EC50	2	0.0025	mg/L	EnviroTox DB	Mayer,F.L.,Jr., and M.R. Ellersieck. Manual of Acute Toxicity: Interpretation and Data Base for 410 Chemicals and 66 Species of Freshwater Animals	Intoxication
50293	DDT	FISH	Esox lucius	NA	A	LC50	4	0.0027	mg/L	EnviroTox DB	Mayer,F.L.,Jr., and M.R. Ellersieck. Manual of Acute Toxicity: Interpretation and Data Base for 410 Chemicals and 66 Species of Freshwater Animals	Mortality
50293	DDT	FISH	Sander vitreus	NA	A	LC50	4	0.0029	mg/L	EnviroTox DB	Mayer,F.L.,Jr., and M.R. Ellersieck. Manual of Acute Toxicity: Interpretation and Data Base for 410 Chemicals and 66 Species of Freshwater Animals	Mortality
50293	DDT	FISH	Oncorhynchus kisutch	NA	A	LC50	4	0.004	mg/L	EnviroTox DB	Mayer,F.L.,Jr., and M.R. Ellersieck. Manual of Acute Toxicity: Interpretation and Data Base for 410 Chemicals and 66 Species of Freshwater Animals	Mortality
50293	DDT	FISH	Oncorhynchus mykiss	NA	A	LC50	4	0.0041	mg/L	EnviroTox DB	Mayer,F.L.,Jr., and M.R. Ellersieck. Manual of Acute Toxicity: Interpretation and Data Base for 410 Chemicals and 66 Species of Freshwater Animals	Mortality
50293	DDT	FISH	Lepomis macrochirus	NA	A	LC50	4	0.0043	mg/L	EnviroTox DB	Mayer,F.L.,Jr., and M.R. Ellersieck. Manual of Acute Toxicity: Interpretation and Data Base for 410 Chemicals and 66 Species of Freshwater Animals	Mortality
50293	DDT	FISH	Sander vitreus	NA	A	LC50	4	0.0046	mg/L	EnviroTox DB	Mayer,F.L.,Jr., and M.R. Ellersieck. Manual of Acute Toxicity: Interpretation and Data Base for 410 Chemicals and 66 Species of Freshwater Animals	Mortality
50293	DDT	FISH	Oncorhynchus mykiss	NA	A	LC50	4	0.0047	mg/L	EnviroTox DB	Mayer,F.L.,Jr., and M.R. Ellersieck. Manual of Acute Toxicity: Interpretation and Data Base for 410 Chemicals and 66 Species of Freshwater Animals	Mortality
50293	DDT	FISH	Ameiurus melas	NA	A	LC50	4	0.0048	mg/L	EnviroTox DB	Mayer,F.L.,Jr., and M.R. Ellersieck. Manual of Acute Toxicity: Interpretation and Data Base for 410 Chemicals and 66 Species of Freshwater Animals	Mortality
50293	DDT	FISH	Oncorhynchus clarkii	NA	A	LC50	4	0.0055	mg/L	EnviroTox DB	Mayer,F.L.,Jr., and M.R. Ellersieck. Manual of Acute Toxicity: Interpretation and Data Base for 410 Chemicals and 66 Species of Freshwater Animals	Mortality
50293	DDT	FISH	Lepomis macrochirus	NA	A	LC50	4	0.0056	mg/L	EnviroTox DB	Mayer,F.L.,Jr., and M.R. Ellersieck. Manual of Acute Toxicity: Interpretation and Data Base for 410 Chemicals and 66 Species of Freshwater Animals	Mortality
50293	DDT	FISH	Pomoxis nigromaculatus	NA	A	LC50	4	0.0056	mg/L	EnviroTox DB	Mayer,F.L.,Jr., and M.R. Ellersieck. Manual of Acute Toxicity: Interpretation and Data Base for 410 Chemicals and 66 Species of Freshwater Animals	Mortality
50293	DDT	FISH	Lepomis macrochirus	NA	A	LC50	4	0.0058	mg/L	EnviroTox DB	Mayer,F.L.,Jr., and M.R. Ellersieck. Manual of Acute Toxicity: Interpretation and Data Base for 410 Chemicals and 66 Species of Freshwater Animals	Mortality
50293	DDT	FISH	Notropis blennius	NA	A	LC50	4	0.0058	mg/L	EnviroTox DB	Mayer,F.L.,Jr., and M.R. Ellersieck. Manual of Acute Toxicity: Interpretation and Data Base for 410 Chemicals and 66 Species of Freshwater Animals	Mortality
50293	DDT	FISH	Oncorhynchus mykiss	NA	A	LC50	4	0.0058	mg/L	EnviroTox DB	Mayer,F.L.,Jr., and M.R. Ellersieck. Manual of Acute Toxicity: Interpretation and Data Base for 410 Chemicals and 66 Species of Freshwater Animals	Mortality
50293	DDT	FISH	Lepomis macrochirus	NA	A	LC50	4	0.0063	mg/L	EnviroTox DB	Mayer,F.L.,Jr., and M.R. Ellersieck. Manual of Acute Toxicity: Interpretation and Data Base for 410 Chemicals and 66 Species of Freshwater Animals	Mortality
50293	DDT	FISH	Lepomis cyanellus	NA	A	LC50	4	0.0065	mg/L	EnviroTox DB	Mayer,F.L.,Jr., and M.R. Ellersieck. Manual of Acute Toxicity: Interpretation and Data Base for 410 Chemicals and 66 Species of Freshwater Animals	Mortality
50293	DDT	FISH	Ictalurus punctatus	NA	A	LC50	4	0.0069	mg/L	EnviroTox DB	Mayer,F.L.,Jr., and M.R. Ellersieck. Manual of Acute Toxicity: Interpretation and Data Base for 410 Chemicals and 66 Species of Freshwater Animals	Mortality
50293	DDT	FISH	Ictalurus punctatus	NA	A	LC50	4	0.007	mg/L	EnviroTox DB	Mayer,F.L.,Jr., and M.R. Ellersieck. Manual of Acute Toxicity: Interpretation and Data Base for 410 Chemicals and 66 Species of Freshwater Animals	Mortality
50293	DDT	FISH	Oncorhynchus mykiss	NA	A	LC50	4	0.0076	mg/L	EnviroTox DB	Mayer,F.L.,Jr., and M.R. Ellersieck. Manual of Acute Toxicity: Interpretation and Data Base for 410 Chemicals and 66 Species of Freshwater Animals	Mortality
50293	DDT	FISH	Oncorhynchus clarkii	NA	A	LC50	4	0.0079	mg/L	EnviroTox DB	Mayer,F.L.,Jr., and M.R. Ellersieck. Manual of Acute Toxicity: Interpretation and Data Base for 410 Chemicals and 66 Species of Freshwater Animals	Mortality
50293	DDT	FISH	Lepomis macrochirus	NA	A	LC50	4	0.0086	mg/L	EnviroTox DB	Mayer,F.L.,Jr., and M.R. Ellersieck. Manual of Acute Toxicity: Interpretation and Data Base for 410 Chemicals and 66 Species of Freshwater Animals	Mortality
50293	DDT	FISH	Oncorhynchus mykiss	NA	A	LC50	4	0.0087	mg/L	EnviroTox DB	Mayer,F.L.,Jr., and M.R. Ellersieck. Manual of Acute Toxicity: Interpretation and Data Base for 410 Chemicals and 66 Species of Freshwater Animals	Mortality
50293	DDT	FISH	Perca flavescens	NA	A	LC50	4	0.009	mg/L	EnviroTox DB	Mayer,F.L.,Jr., and M.R. Ellersieck. Manual of Acute Toxicity: Interpretation and Data Base for 410 Chemicals and 66 Species of Freshwater Animals	Mortality
50293	DDT	FISH	Cyprinus carpio	NA	A	LC50	4	0.0097	mg/L	EnviroTox DB	Mayer,F.L.,Jr., and M.R. Ellersieck. Manual of Acute Toxicity: Interpretation and Data Base for 410 Chemicals and 66 Species of Freshwater Animals	Mortality
50293	DDT	FISH	Lepomis cyanellus	NA	A	LC50	4	0.0099	mg/L	EnviroTox DB	Mayer,F.L.,Jr., and M.R. Ellersieck. Manual of Acute Toxicity: Interpretation and Data Base for 410 Chemicals and 66 Species of Freshwater Animals	Mortality
50293	DDT	FISH	Pimephales promelas	NA	A	LC50	4	0.0099	mg/L	EnviroTox DB	Mayer,F.L.,Jr., and M.R. Ellersieck. Manual of Acute Toxicity: Interpretation and Data Base for 410 Chemicals and 66 Species of Freshwater Animals	Mortality
50293	DDT	FISH	Lepomis cyanellus	NA	A	LC50	4	0.0109	mg/L	EnviroTox DB	Mayer,F.L.,Jr., and M.R. Ellersieck. Manual of Acute Toxicity: Interpretation and Data Base for 410 Chemicals and 66 Species of Freshwater Animals	Mortality
50293	DDT	FISH	Pimephales promelas	NA	A	LC50	4	0.0124	mg/L	EnviroTox DB	Mayer,F.L.,Jr., and M.R. Ellersieck. Manual of Acute Toxicity: Interpretation and Data Base for 410 Chemicals and 66 Species of Freshwater Animals	Mortality
50293	DDT	FISH	Pimephales promelas	NA	A	LC50	4	0.0132	mg/L	EnviroTox DB	Mayer,F.L.,Jr., and M.R. Ellersieck. Manual of Acute Toxicity: Interpretation and Data Base for 410 Chemicals and 66 Species of Freshwater Animals	Mortality
50293	DDT	FISH	Oreochromis mossambicus	NA	A	LC50	4	0.014	mg/L	EnviroTox DB	Mayer,F.L.,Jr., and M.R. Ellersieck. Manual of Acute Toxicity: Interpretation and Data Base for 410 Chemicals and 66 Species of Freshwater Animals	Mortality
50293	DDT	FISH	Carassius auratus	NA	A	LC50	4	0.0147	mg/L	EnviroTox DB	Mayer,F.L.,Jr., and M.R. Ellersieck. Manual of Acute Toxicity: Interpretation and Data Base for 410 Chemicals and 66 Species of Freshwater Animals	Mortality
50293	DDT	FISH	Lepomis microlophus	NA	A	LC50	4	0.015	mg/L	EnviroTox DB	Mayer,F.L.,Jr., and M.R. Ellersieck. Manual of Acute Toxicity: Interpretation and Data Base for 410 Chemicals and 66 Species of Freshwater Animals	Mortality
50293	DDT	FISH	Carassius auratus	NA	A	LC50	4	0.0155	mg/L	EnviroTox DB	Mayer,F.L.,Jr., and M.R. Ellersieck. Manual of Acute Toxicity: Interpretation and Data Base for 410 Chemicals and 66 Species of Freshwater Animals	Mortality
50293	DDT	FISH	Ictalurus punctatus	NA	A	LC50	4	0.016	mg/L	EnviroTox DB	Mayer,F.L.,Jr., and M.R. Ellersieck. Manual of Acute Toxicity: Interpretation and Data Base for 410 Chemicals and 66 Species of Freshwater Animals	Mortality
50293	DDT	FISH	Oreochromis mossambicus	NA	A	LC50	4	0.017	mg/L	EnviroTox DB	Mayer,F.L.,Jr., and M.R. Ellersieck. Manual of Acute Toxicity: Interpretation and Data Base for 410 Chemicals and 66 Species of Freshwater Animals	Mortality
50293	DDT	FISH	Ictalurus punctatus	NA	A	LC50	4	0.0173	mg/L	EnviroTox DB	Mayer,F.L.,Jr., and M.R. Ellersieck. Manual of Acute Toxicity: Interpretation and Data Base for 410 Chemicals and 66 Species of Freshwater Animals	Mortality
50293	DDT	FISH	Oncorhynchus kisutch	NA	A	LC50	4	0.0193	mg/L	EnviroTox DB	Mayer,F.L.,Jr., and M.R. Ellersieck. Manual of Acute Toxicity: Interpretation and Data Base for 410 Chemicals and 66 Species of Freshwater Animals	Mortality
50293	DDT	FISH	Ictalurus punctatus	NA	A	LC50	4	0.0215	mg/L	EnviroTox DB	Mayer,F.L.,Jr., and M.R. Ellersieck. Manual of Acute Toxicity: Interpretation and Data Base for 410 Chemicals and 66 Species of Freshwater Animals	Mortality
50293	DDT	FISH	Ictalurus punctatus	NA	A	LC50	4	0.022	mg/L	EnviroTox DB	Mayer,F.L.,Jr., and M.R. Ellersieck. Manual of Acute Toxicity: Interpretation and Data Base for 410 Chemicals and 66 Species of Freshwater Animals	Mortality
50293	DDT	INVERT	Daphnia pulex	NA	A	EC50	2	3.6e-4	mg/L	EnviroTox DB	Mayer,F.L.,Jr., and M.R. Ellersieck. Manual of Acute Toxicity: Interpretation and Data Base for 410 Chemicals and 66 Species of Freshwater Animals	Intoxication
50293	DDT	INVERT	Simocephalus serrulatus	NA	A	EC50	2	0.0028	mg/L	EnviroTox DB	Mayer,F.L.,Jr., and M.R. Ellersieck. Manual of Acute Toxicity: Interpretation and Data Base for 410 Chemicals and 66 Species of Freshwater Animals	Intoxication
50293	DDT	INVERT	Daphnia magna	NA	A	EC50	2	0.0047	mg/L	EnviroTox DB	Mayer,F.L.,Jr., and M.R. Ellersieck. Manual of Acute Toxicity: Interpretation and Data Base for 410 Chemicals and 66 Species of Freshwater Animals	Intoxication
50293	DDT	INVERT	Crangon septemspinosa	NA	A	LC50	4	4e-4	mg/L	EnviroTox DB	McLeese, D.W., and C.D. Metcalfe, 1980. Toxicities of Eight Organochlorine Compounds in Sediments and Seawater to Crangon septemspinosa, Bull.Environ.Contam.Toxicol. 25(6):921-928	Mortality
50293	DDT	INVERT	Simocephalus sp	NA	A	EC50	2	0.0058	mg/L	EnviroTox DB	Mittal, P.K., H.C. Agarwal, and M.K.K. Pillai, 1980. Tolerance, Uptake and Metabolism of DDT by the Freshwater Flea Simocephalus sp. (Cladocera), Indian J.Exp.Biol. 18(11):1326-1329	Immobilization: Change in the failure to respond or lack of movement after mechanical stimulation.
50293	DDT	FISH	Poecilia reticulata	NA	A	LC50	4	0.052	mg/L	EnviroTox DB	Mittal, P.K., T. Adak, and V.P. Sharma, 1994. Comparative Toxicity of Certain Mosquitocidal Compounds to Larvivorous Fish, Poecilia reticulata, Indian J.Malariol. 31(2):43-47	Mortality
50293	DDT	INVERT	Simocephalus sp	NA	A	EC50	2	0.0058	mg/L	EnviroTox DB	Mittal, P.K., H.C. Agarwal, and M.K.K. Pillai, 1980. Tolerance, Uptake and Metabolism of DDT by the Freshwater Flea Simocephalus sp. (Cladocera), Indian J.Exp.Biol. 18(11):1326-1329	Intoxication
50293	DDT	INVERT	Culex pipiens	NA	A	LC50	1	0.035	mg/L	EnviroTox DB	Mulla, M.S., R.L. Metcalf, and L.W. Isaak, 1962. Some new and Highly Effective Mosquito Larvicides, Mosq.News 22(3):231-238	Mortality
50293	DDT	FISH	Heteropneustes fossilis	NA	A	LC50	4	2.95	mg/L	EnviroTox DB	Mustafa, S., and A. Murad, 1984. Survival, Behavioural Response and Haematological Profile of Catfish Heteropneustes fossilis Exposed to DDT, Jpn.J.Ichthyol. 31(1):55-65	Mortality
50293	DDT	FISH	Heteropneustes fossilis	NA	A	LC50	3	3.02	mg/L	EnviroTox DB	Mustafa, S., and A. Murad, 1984. Survival, Behavioural Response and Haematological Profile of Catfish Heteropneustes fossilis Exposed to DDT, Jpn.J.Ichthyol. 31(1):55-65	Mortality
50293	DDT	FISH	Heteropneustes fossilis	NA	A	LC50	2	3.55	mg/L	EnviroTox DB	Mustafa, S., and A. Murad, 1984. Survival, Behavioural Response and Haematological Profile of Catfish Heteropneustes fossilis Exposed to DDT, Jpn.J.Ichthyol. 31(1):55-65	Mortality
50293	DDT	FISH	Liza macrolepis	NA	A	LC50	4	0.011	mg/L	EnviroTox DB	Nammalwar, P., 1984. Bioassay Studies on the Estuarine Mullet, Liza macrolepis (Smith) with Reference to DDT and BHC, In: Proc.of the Semin.on the Effects of Pesticides on Aquat.Fauna, June 1983, Mhow, India :157-145	Mortality
50293	DDT	FISH	Liza macrolepis	NA	A	LC50	4	0.01	mg/L	EnviroTox DB	Nammalwar, P., 1984. Biochemical Changes Resulting from Bioassay of Pesticides DDT and BHC to the Estuarine Mullet, Liza macrolepis (Smith), In: Proc.of the Semin.on the Effects of Pesticides on Aquat.Fauna, June 1983, Mhow, India :139-145	Mortality
50293	DDT	INVERT	Semisulcospira libertina	NA	A	LC50	2	3.8	mg/L	EnviroTox DB	Nishiuchi, Y., and K. Yoshida, 1972. Toxicities of Pesticides to Some Fresh Water Snails, Bull.Agric.Chem.Insp.Stn.Jpn. 12:86-92 (JPN) (ENG ABS) (ENG TRANSL) (Author Communication Used)	Mortality
50293	DDT	INVERT	Indoplanorbis exustus	NA	A	LC50	2	5.5	mg/L	EnviroTox DB	Nishiuchi, Y., and K. Yoshida, 1972. Toxicities of Pesticides to Some Fresh Water Snails, Bull.Agric.Chem.Insp.Stn.Jpn. 12:86-92 (JPN) (ENG ABS) (ENG TRANSL) (Author Communication Used)	Mortality
50293	DDT	INVERT	Cipangopaludina malleata	NA	A	LC50	2	13	mg/L	EnviroTox DB	Nishiuchi, Y., and K. Yoshida, 1972. Toxicities of Pesticides to Some Fresh Water Snails, Bull.Agric.Chem.Insp.Stn.Jpn. 12:86-92 (JPN) (ENG ABS) (ENG TRANSL) (Author Communication Used)	Mortality
50293	DDT	INVERT	Physella acuta	NA	A	LC50	2	3.5	mg/L	EnviroTox DB	Nishiuchi, Y., and K. Yoshida, 1972. Toxicities of Pesticides to Some Fresh Water Snails, Bull.Agric.Chem.Insp.Stn.Jpn. 12:86-92 (JPN) (ENG ABS) (ENG TRANSL) (Author Communication Used)	Mortality
50293	DDT	FISH	Oryzias latipes	NA	A	LC50	2	0.012	mg/L	EnviroTox DB	Nishiuchi,Y., and Y. Hashimoto. Toxicity of Pesticide Ingredients to Some Fresh Water Organisms	Mortality
50293	DDT	FISH	Carassius auratus	NA	A	LC50	2	0.068	mg/L	EnviroTox DB	Nishiuchi,Y., and Y. Hashimoto. Toxicity of Pesticide Ingredients to Some Fresh Water Organisms	Mortality
50293	DDT	FISH	Cyprinus carpio	NA	A	LC50	2	0.11	mg/L	EnviroTox DB	Nishiuchi,Y., and Y. Hashimoto. Toxicity of Pesticide Ingredients to Some Fresh Water Organisms	Mortality
50293	DDT	FISH	Poecilia reticulata	NA	A	LC50	4	0.003	mg/L	EnviroTox DB	Nunogawa, J.H., N.C. Burbank Jr., R.H.F. Young, and L.S. Lau, 1970. Relative Toxicities of Selected Chemicals to Several Species of Tropical Fish, Water Resour.Res.Ctr., Univ.of Hawaii, Honululu, HI :38 p. (NTIS/PB-196312)	Mortality
50293	DDT	FISH	Kuhlia sandvicensis	NA	A	LC50	4	0.0039	mg/L	EnviroTox DB	Nunogawa, J.H., N.C. Burbank Jr., R.H.F. Young, and L.S. Lau, 1970. Relative Toxicities of Selected Chemicals to Several Species of Tropical Fish, Water Resour.Res.Ctr., Univ.of Hawaii, Honululu, HI :38 p. (NTIS/PB-196312)	Mortality
50293	DDT	FISH	Tilapia mossambica	NA	A	LC50	4	0.007	mg/L	EnviroTox DB	Nunogawa, J.H., N.C. Burbank Jr., R.H.F. Young, and L.S. Lau, 1970. Relative Toxicities of Selected Chemicals to Several Species of Tropical Fish, Water Resour.Res.Ctr., Univ.of Hawaii, Honululu, HI :38 p. (NTIS/PB-196312)	Mortality
50293	DDT	FISH	Gambusia affinis	NA	A	LC50	4	0.02	mg/L	EnviroTox DB	Nunogawa, J.H., N.C. Burbank Jr., R.H.F. Young, and L.S. Lau, 1970. Relative Toxicities of Selected Chemicals to Several Species of Tropical Fish, Water Resour.Res.Ctr., Univ.of Hawaii, Honululu, HI :38 p. (NTIS/PB-196312)	Mortality
50293	DDT	FISH	Oreochromis mossambicus	NA	A	LC50	4	0.007	mg/L	EnviroTox DB	Nunogawa, J.H., N.C. Burbank Jr., R.H.F. Young, and L.S. Lau, 1970. Relative Toxicities of Selected Chemicals to Several Species of Tropical Fish, Water Resour.Res.Ctr., Univ.of Hawaii, Honululu, HI :38 p. (NTIS/PB-196312)	Mortality
50293	DDT	FISH	Poecilia reticulata	NA	A	LC50	2	0.008	mg/L	EnviroTox DB	Nunogawa, J.H., N.C. Burbank Jr., R.H.F. Young, and L.S. Lau, 1970. Relative Toxicities of Selected Chemicals to Several Species of Tropical Fish, Water Resour.Res.Ctr., Univ.of Hawaii, Honululu, HI :38 p. (NTIS/PB-196312)	Mortality
50293	DDT	FISH	Oreochromis mossambicus	NA	A	LC50	2	0.012	mg/L	EnviroTox DB	Nunogawa, J.H., N.C. Burbank Jr., R.H.F. Young, and L.S. Lau, 1970. Relative Toxicities of Selected Chemicals to Several Species of Tropical Fish, Water Resour.Res.Ctr., Univ.of Hawaii, Honululu, HI :38 p. (NTIS/PB-196312)	Mortality
50293	DDT	FISH	Gambusia affinis	NA	A	LC50	2	0.046	mg/L	EnviroTox DB	Nunogawa, J.H., N.C. Burbank Jr., R.H.F. Young, and L.S. Lau, 1970. Relative Toxicities of Selected Chemicals to Several Species of Tropical Fish, Water Resour.Res.Ctr., Univ.of Hawaii, Honululu, HI :38 p. (NTIS/PB-196312)	Mortality
50293	DDT	FISH	Gambusia affinis	NA	A	LC50	3	0.01	mg/L	EnviroTox DB	Odum,E.P., and W.T. Sumerford, . Comparative Toxicity of DDT and Four Analogues to Goldfish, Gambusia, and Culex Larvae	Mortality
50293	DDT	FISH	Carassius auratus	NA	A	LC50	3	0.1	mg/L	EnviroTox DB	Odum,E.P., and W.T. Sumerford, . Comparative Toxicity of DDT and Four Analogues to Goldfish, Gambusia, and Culex Larvae	Mortality
50293	DDT	FISH	Lepomis macrochirus	NA	A	LC50	4	0.0125	mg/L	EnviroTox DB	Owen, G., F.J. Meyer, and Blankenbeher, 1971. The Acute Toxicity of a Bacteriostat and Algaecide, Dearcide - (R) #713, to the Bluegill Sunfish, Lepomis macrochirus, U.S.EPA-OPP Registration Standard	Mortality
50293	DDT	FISH	Oncorhynchus mykiss	NA	A	LC50	4	0.0167	mg/L	EnviroTox DB	Owen, G., and F. Meyer, 1972. The Acute Toxicity of a Bacteriostat and Algaecide--Dearcide 713--to the Bluegill Sunfish (Lepomis macrochirus), U.S.EPA-OPP Registration Standard	Mortality
50293	DDT	FISH	Lepomis macrochirus	NA	A	LC50	2	0.0135	mg/L	EnviroTox DB	Owen, G., F.J. Meyer, and Blankenbeher, 1971. The Acute Toxicity of a Bacteriostat and Algaecide, Dearcide - (R) #713, to the Bluegill Sunfish, Lepomis macrochirus, U.S.EPA-OPP Registration Standard	Mortality
50293	DDT	FISH	Oncorhynchus mykiss	NA	A	LC50	2	0.0167	mg/L	EnviroTox DB	Owen, G., and F. Meyer, 1972. The Acute Toxicity of a Bacteriostat and Algaecide--Dearcide 713--to the Bluegill Sunfish (Lepomis macrochirus), U.S.EPA-OPP Registration Standard	Mortality
50293	DDT	FISH	Oncorhynchus mykiss	NA	A	LC50	4	0.018	mg/L	EnviroTox DB	Owen, G., and F. Meyer, 1972. The Acute Toxicity of a Bacteriostat and Algaecide--Dearcide 713--to the Bluegill Sunfish (Lepomis macrochirus), U.S.EPA-OPP Registration Standard	Mortality
50293	DDT	AMPHIB	Rana limnocharis	NA	A	LC50	2	0.377	mg/L	EnviroTox DB	Pan, D.Y., and X.M. Liang, 1993. Safety Study of Pesticides on Bog Frog, a Predatory Natural Enemy of Pest in Paddy Field, J.Hunan Agricult.Coll. 19(1):47-54 (CHI) (ENG ABS)	Mortality
50293	DDT	FISH	Channa punctatus	NA	A	LC50	4	1.4	mg/L	EnviroTox DB	Pandey, B.N., A.K. Chanchal, S.B. Singh, S. Prasad, and M.P. Singh, 1979. Effect of Some Biocides on the Blood and Oxygen Consumption of Channa punctatus (Bloch), In: S.R.Verma, A.K.Tyagi, and S.K.Bansal (Eds.), Environmental Biology: Proc.Symp.Environ.Biol.Muzaffarnagar, India :343-348	Mortality
50293	DDT	INVERT	Echinogammarus tibaldii	NA	A	LC50	4	0.0039	mg/L	EnviroTox DB	Pantani, C., G. Pannunzio, M. De Cristofaro, A.A. Novelli, and M. Salvatori, 1997. Comparative Acute Toxicity of Some Pesticides, Metals, and Surfactants to Gammarus italicus Goedm. and Echinogammarus tibaldii Pink. and Stock (Crustacea: Amphipoda), Bull.Environ.Contam.Toxicol. 59(6):963-967	Mortality
50293	DDT	INVERT	Gammarus italicus	NA	A	LC50	4	0.007	mg/L	EnviroTox DB	Pantani, C., G. Pannunzio, M. De Cristofaro, A.A. Novelli, and M. Salvatori, 1997. Comparative Acute Toxicity of Some Pesticides, Metals, and Surfactants to Gammarus italicus Goedm. and Echinogammarus tibaldii Pink. and Stock (Crustacea: Amphipoda), Bull.Environ.Contam.Toxicol. 59(6):963-967	Mortality
50293	DDT	INVERT	Viviparus bengalensis	NA	A	LC50	4	1.39	mg/L	EnviroTox DB	Panwar, R.S., R.A. Gupta, H.C. Joshi, and D. Kapoor, 1982. Toxicity of Some Chlorinated Hydrocarbon and Organophosphorus Insecticides to Gastropod, Viviparus bengalensis Swainson, J.Environ.Biol. 3(1):31-36	Mortality
50293	DDT	FISH	Colisa fasciata	NA	A	LC50	4	0.12	mg/L	EnviroTox DB	Panwar,R.S., D. Kapoor, H.C. Joshi, and R.A. Gupta, . Toxicity of Some Insecticides to the Weed Fish, Trichogaster fasciatus (Bloch and Schneider)	Mortality
50293	DDT	FISH	Tilapia spilurus	NA	A	LC50	4	0.08	mg/L	EnviroTox DB	Parkinson, C., and C. Agius, 1988. Acute Toxicity of DDT to Tilapia (Oreochromis spilurus Gunther) In Vivo and In Vitro, Atla 15(4):298-302	Mortality
50293	DDT	FISH	Tilapia spilurus	NA	A	LC50	2	0.19	mg/L	EnviroTox DB	Parkinson, C., and C. Agius, 1988. Acute Toxicity of DDT to Tilapia (Oreochromis spilurus Gunther) In Vivo and In Vitro, Atla 15(4):298-302	Mortality
50293	DDT	INVERT	Daphnia pulex	NA	A	EC50	2	0.0011	mg/L	EnviroTox DB	Passino, D.R.M., and S.B. Smith, 1987. Acute Bioassays and Hazard Evaluation of Representative Contaminants Detected in Great Lakes Fish, Environ.Toxicol.Chem. 6(11):901-907	Immobilization: Change in the failure to respond or lack of movement after mechanical stimulation.
50293	DDT	INVERT	Bosmina longirostris	NA	A	EC50	2	0.00172	mg/L	EnviroTox DB	Passino,D.R.M., and A.J. Novak, . Toxicity of Arsenate and DDT to the Cladoceran Bosmina longirostris	Intoxication
50293	DDT	INVERT	Bosmina longirostris	NA	A	EC50	2	6.3e-4	mg/L	EnviroTox DB	Passino,D.R.M., and A.J. Novak, . Toxicity of Arsenate and DDT to the Cladoceran Bosmina longirostris	Intoxication
50293	DDT	INVERT	Daphnia pulex	NA	A	EC50	2	0.00267	mg/L	EnviroTox DB	Passino,D.R.M., and A.J. Novak, . Toxicity of Arsenate and DDT to the Cladoceran Bosmina longirostris	Intoxication
50293	DDT	INVERT	Daphnia pulex	NA	A	EC50	2	0.0011	mg/L	EnviroTox DB	Passino, D.R.M., and S.B. Smith, 1987. Acute Bioassays and Hazard Evaluation of Representative Contaminants Detected in Great Lakes Fish, Environ.Toxicol.Chem. 6(11):901-907	Intoxication
50293	DDT	INVERT	Paratelphusa jacquemontii	NA	A	LC50	4	0.062129	mg/L	EnviroTox DB	Patil, P.S., M.P. Gadkari, and K.M. Kulkarni, 1991. Toxicity of Organochlorine Pesticides to the Crab Paratelphusa jacquemontii (Rathbun), Environ.Ecol. 9(3):804-806	Mortality
50293	DDT	INVERT	Crangon crangon	NA	A	LC50	2	0.00574456	mg/L	EnviroTox DB	Portmann, J.E., 1972. Results of Acute Toxicity Tests with Marine Organisms, Using a Standard Method, In: M.Ruivo (Ed.), Marine Pollution and Sea Life, FAO, Rome, Italy / Fishing News (Books) Ltd., London, England :212-217 (Author Communication Used)	Mortality
50293	DDT	FISH	Pleuronectes platessa	NA	A	LC50	4	0.547723	mg/L	EnviroTox DB	Portmann, J.E., 1972. Results of Acute Toxicity Tests with Marine Organisms, Using a Standard Method, In: M.Ruivo (Ed.), Marine Pollution and Sea Life, FAO, Rome, Italy / Fishing News (Books) Ltd., London, England :212-217 (Author Communication Used)	Mortality
50293	DDT	INVERT	Cerastoderma edule	NA	A	LC50	4	10	mg/L	EnviroTox DB	Portmann, J.E., 1972. Results of Acute Toxicity Tests with Marine Organisms, Using a Standard Method, In: M.Ruivo (Ed.), Marine Pollution and Sea Life, FAO, Rome, Italy / Fishing News (Books) Ltd., London, England :212-217 (Author Communication Used)	Mortality
50293	DDT	FISH	Oncorhynchus clarkii	NA	A	LC50	4	8.5e-4	mg/L	EnviroTox DB	Post, G., and T.R. Schroeder, 1971. The Toxicity of Four Insecticides to Four Salmonid Species, Bull.Environ.Contam.Toxicol. 6(2):144-155	Mortality
50293	DDT	FISH	Oncorhynchus mykiss	NA	A	LC50	4	0.00172	mg/L	EnviroTox DB	Post, G., and T.R. Schroeder, 1971. The Toxicity of Four Insecticides to Four Salmonid Species, Bull.Environ.Contam.Toxicol. 6(2):144-155	Mortality
50293	DDT	FISH	Salvelinus fontinalis	NA	A	LC50	4	0.00735	mg/L	EnviroTox DB	Post, G., and T.R. Schroeder, 1971. The Toxicity of Four Insecticides to Four Salmonid Species, Bull.Environ.Contam.Toxicol. 6(2):144-155	Mortality
50293	DDT	FISH	Oncorhynchus kisutch	NA	A	LC50	4	0.0113	mg/L	EnviroTox DB	Post, G., and T.R. Schroeder, 1971. The Toxicity of Four Insecticides to Four Salmonid Species, Bull.Environ.Contam.Toxicol. 6(2):144-155	Mortality
50293	DDT	FISH	Oncorhynchus clarkii	NA	A	LC50	4	0.00137	mg/L	EnviroTox DB	Post, G., and T.R. Schroeder, 1971. The Toxicity of Four Insecticides to Four Salmonid Species, Bull.Environ.Contam.Toxicol. 6(2):144-155	Mortality
50293	DDT	FISH	Oncorhynchus clarkii	NA	A	LC50	2	0.00163	mg/L	EnviroTox DB	Post, G., and T.R. Schroeder, 1971. The Toxicity of Four Insecticides to Four Salmonid Species, Bull.Environ.Contam.Toxicol. 6(2):144-155	Mortality
50293	DDT	FISH	Oncorhynchus mykiss	NA	A	LC50	3	0.00225	mg/L	EnviroTox DB	Post, G., and T.R. Schroeder, 1971. The Toxicity of Four Insecticides to Four Salmonid Species, Bull.Environ.Contam.Toxicol. 6(2):144-155	Mortality
50293	DDT	FISH	Oncorhynchus mykiss	NA	A	LC50	2	0.00305	mg/L	EnviroTox DB	Post, G., and T.R. Schroeder, 1971. The Toxicity of Four Insecticides to Four Salmonid Species, Bull.Environ.Contam.Toxicol. 6(2):144-155	Mortality
50293	DDT	FISH	Salvelinus fontinalis	NA	A	LC50	2	0.00735	mg/L	EnviroTox DB	Post, G., and T.R. Schroeder, 1971. The Toxicity of Four Insecticides to Four Salmonid Species, Bull.Environ.Contam.Toxicol. 6(2):144-155	Mortality
50293	DDT	FISH	Salvelinus fontinalis	NA	A	LC50	3	0.0074	mg/L	EnviroTox DB	Post, G., and T.R. Schroeder, 1971. The Toxicity of Four Insecticides to Four Salmonid Species, Bull.Environ.Contam.Toxicol. 6(2):144-155	Mortality
50293	DDT	FISH	Salvelinus fontinalis	NA	A	LC50	4	0.0074	mg/L	EnviroTox DB	Post, G., and T.R. Schroeder, 1971. The Toxicity of Four Insecticides to Four Salmonid Species, Bull.Environ.Contam.Toxicol. 6(2):144-155	Mortality
50293	DDT	FISH	Oncorhynchus kisutch	NA	A	LC50	3	0.0117	mg/L	EnviroTox DB	Post, G., and T.R. Schroeder, 1971. The Toxicity of Four Insecticides to Four Salmonid Species, Bull.Environ.Contam.Toxicol. 6(2):144-155	Mortality
50293	DDT	FISH	Salvelinus fontinalis	NA	A	LC50	3	0.0119	mg/L	EnviroTox DB	Post, G., and T.R. Schroeder, 1971. The Toxicity of Four Insecticides to Four Salmonid Species, Bull.Environ.Contam.Toxicol. 6(2):144-155	Mortality
50293	DDT	FISH	Salvelinus fontinalis	NA	A	LC50	4	0.0119	mg/L	EnviroTox DB	Post, G., and T.R. Schroeder, 1971. The Toxicity of Four Insecticides to Four Salmonid Species, Bull.Environ.Contam.Toxicol. 6(2):144-155	Mortality
50293	DDT	FISH	Oncorhynchus kisutch	NA	A	LC50	2	0.0125	mg/L	EnviroTox DB	Post, G., and T.R. Schroeder, 1971. The Toxicity of Four Insecticides to Four Salmonid Species, Bull.Environ.Contam.Toxicol. 6(2):144-155	Mortality
50293	DDT	FISH	Salvelinus fontinalis	NA	A	LC50	2	0.0127	mg/L	EnviroTox DB	Post, G., and T.R. Schroeder, 1971. The Toxicity of Four Insecticides to Four Salmonid Species, Bull.Environ.Contam.Toxicol. 6(2):144-155	Mortality
50293	DDT	FISH	Oncorhynchus kisutch	NA	A	LC50	4	0.0185	mg/L	EnviroTox DB	Post, G., and T.R. Schroeder, 1971. The Toxicity of Four Insecticides to Four Salmonid Species, Bull.Environ.Contam.Toxicol. 6(2):144-155	Mortality
50293	DDT	FISH	Oncorhynchus kisutch	NA	A	LC50	3	0.024	mg/L	EnviroTox DB	Post, G., and T.R. Schroeder, 1971. The Toxicity of Four Insecticides to Four Salmonid Species, Bull.Environ.Contam.Toxicol. 6(2):144-155	Mortality
50293	DDT	FISH	Oncorhynchus kisutch	NA	A	LC50	2	0.03	mg/L	EnviroTox DB	Post, G., and T.R. Schroeder, 1971. The Toxicity of Four Insecticides to Four Salmonid Species, Bull.Environ.Contam.Toxicol. 6(2):144-155	Mortality
50293	DDT	FISH	Mugil cephalus	NA	A	LC50	4	0.0484974	mg/L	EnviroTox DB	Powell, J.H., and D.R. Fielder, 1982. Temperature and Toxicity of DDT to Sea Mullet (Mugil cephalus L.), Mar.Pollut.Bull. 13(7):228-230	Mortality
50293	DDT	FISH	Pimephales promelas	NA	A	LC50	4	0.058	mg/L	EnviroTox DB	Priester,L.E.,Jr., . The Accumulation and Metabolism of DDT, Parathion, and Endrin by Aquatic Food-Chain Organisms	Mortality
50293	DDT	INVERT	Daphnia pulex	NA	A	LC50	2	0.00148	mg/L	EnviroTox DB	Priester,L.E.,Jr., . The Accumulation and Metabolism of DDT, Parathion, and Endrin by Aquatic Food-Chain Organisms	Mortality
50293	DDT	INVERT	Brachionus calyciflorus	NA	C	EC10	2	0.0068	mg/L	EnviroTox DB	Radix,P., M. Leonard, C. Papantoniou, G. Roman, E. Saouter, S. Gallotti-Schmitt, H. Thiebaud, and P. Vasseur. Comparison of Brachionus calyciflorus 2-D and Microtox Chronic 22-H Tests with Daphnia magna 21-D Test for the Chronic Toxicity Assessment of Che	Reproduction
50293	DDT	INVERT	Brachionus calyciflorus	NA	C	NOEC	2	0.008	mg/L	EnviroTox DB	Radix,P., M. Leonard, C. Papantoniou, G. Roman, E. Saouter, S. Gallotti-Schmitt, H. Thiebaud, and P. Vasseur. Comparison of Brachionus calyciflorus 2-D and Microtox Chronic 22-H Tests with Daphnia magna 21-D Test for the Chronic Toxicity Assessment of Che	Reproduction
50293	DDT	INVERT	Brachionus calyciflorus	NA	C	EC20	2	0.013	mg/L	EnviroTox DB	Radix,P., M. Leonard, C. Papantoniou, G. Roman, E. Saouter, S. Gallotti-Schmitt, H. Thiebaud, and P. Vasseur. Comparison of Brachionus calyciflorus 2-D and Microtox Chronic 22-H Tests with Daphnia magna 21-D Test for the Chronic Toxicity Assessment of Che	Reproduction
50293	DDT	INVERT	Brachionus calyciflorus	NA	A	EC50	2	0.042	mg/L	EnviroTox DB	Radix,P., M. Leonard, C. Papantoniou, G. Roman, E. Saouter, S. Gallotti-Schmitt, H. Thiebaud, and P. Vasseur. Comparison of Brachionus calyciflorus 2-D and Microtox Chronic 22-H Tests with Daphnia magna 21-D Test for the Chronic Toxicity Assessment of Che	Reproduction
50293	DDT	INVERT	Lucifer sp	NA	A	LC50	1	0.026	mg/L	EnviroTox DB	Rajendran, N., and V.K. Venugopalan, 1988. Toxicity of Organochlorine Pesticides to Zooplankton of Vellar Estuary, Indian J.Mar.Sci. 17:168-169	Mortality
50293	DDT	INVERT	Eucalanus sp	NA	A	LC50	1	0.012	mg/L	EnviroTox DB	Rajendran, N., and V.K. Venugopalan, 1988. Toxicity of Organochlorine Pesticides to Zooplankton of Vellar Estuary, Indian J.Mar.Sci. 17:168-169	Mortality
50293	DDT	INVERT	Acartia sp	NA	A	LC50	4	0.028	mg/L	EnviroTox DB	Rajendran, N., and V.K. Venugopalan, 1988. Toxicity of Organochlorine Pesticides to Zooplankton of Vellar Estuary, Indian J.Mar.Sci. 17:168-169	Mortality
50293	DDT	INVERT	Sagitta sp	NA	A	LC50	1	0.037	mg/L	EnviroTox DB	Rajendran, N., and V.K. Venugopalan, 1988. Toxicity of Organochlorine Pesticides to Zooplankton of Vellar Estuary, Indian J.Mar.Sci. 17:168-169	Mortality
50293	DDT	FISH	Lepomis macrochirus	NA	A	LC50	4	0.0034	mg/L	EnviroTox DB	Randall, W.F., W.H. Dennis, and M.C. Warner, 1979. Acute Toxicity of Dechlorinated DDT, Chlordane and Lindane to Bluegill (Lepomis macrochirus) and Daphnia magna, Bull.Environ.Contam.Toxicol. 21(6):849-854	Mortality
50293	DDT	INVERT	Daphnia magna	NA	A	EC50	2	0.0011	mg/L	EnviroTox DB	Randall, W.F., W.H. Dennis, and M.C. Warner, 1979. Acute Toxicity of Dechlorinated DDT, Chlordane and Lindane to Bluegill (Lepomis macrochirus) and Daphnia magna, Bull.Environ.Contam.Toxicol. 21(6):849-854	Immobilization: Change in the failure to respond or lack of movement after mechanical stimulation.
50293	DDT	FISH	Lepomis macrochirus	NA	A	LC50	4	0.009	mg/L	EnviroTox DB	Randall, W.F., W.H. Dennis, and M.C. Warner, 1979. Acute Toxicity of Dechlorinated DDT, Chlordane and Lindane to Bluegill (Lepomis macrochirus) and Daphnia magna, Bull.Environ.Contam.Toxicol. 21(6):849-854	Mortality
50293	DDT	INVERT	Daphnia magna	NA	A	EC50	2	0.0017	mg/L	EnviroTox DB	Randall, W.F., W.H. Dennis, and M.C. Warner, 1979. Acute Toxicity of Dechlorinated DDT, Chlordane and Lindane to Bluegill (Lepomis macrochirus) and Daphnia magna, Bull.Environ.Contam.Toxicol. 21(6):849-854	Intoxication
50293	DDT	INVERT	Daphnia magna	NA	A	EC50	2	0.0011	mg/L	EnviroTox DB	Randall, W.F., W.H. Dennis, and M.C. Warner, 1979. Acute Toxicity of Dechlorinated DDT, Chlordane and Lindane to Bluegill (Lepomis macrochirus) and Daphnia magna, Bull.Environ.Contam.Toxicol. 21(6):849-854	Intoxication
50293	DDT	FISH	Barbus dorsalis	NA	A	LC50	4	0.048	mg/L	EnviroTox DB	Rao,T.S., S. Dutt, and K. Mangaiah, . TLM Values of Some Modern Pesticides to the Freshwater Fish - Puntius puckelli	Mortality
50293	DDT	FISH	Barbus dorsalis	NA	A	LC50	2	0.086	mg/L	EnviroTox DB	Rao,T.S., S. Dutt, and K. Mangaiah, . TLM Values of Some Modern Pesticides to the Freshwater Fish - Puntius puckelli	Mortality
50293	DDT	FISH	Oreochromis mossambicus	NA	A	LC50	2	2.8	mg/L	EnviroTox DB	Ravindran,K., and K.S. Swami, . Effect of DDT Exposure on Some Physical Parameters of the Body and on Tissue Cations of the Fish Tilapia mossambica	Mortality
50293	DDT	INVERT	Daphnia magna	NA	A	EC50	2	0.0065	mg/L	EnviroTox DB	Rawash, I.A., I.A. Gaaboub, F.M. El-Gayar, and A.Y. El-Shazli, 1975. Standard Curves for Nuvacron, Malathion, Sevin, DDT and Kelthane Tested Against the Mosquito Culex pipiens L. and the Microcrustacean Daphnia magna Straus, Toxicology 4(2):133-144 (Author Communication Used)	Immobilization: Change in the failure to respond or lack of movement after mechanical stimulation.
50293	DDT	INVERT	Daphnia magna	NA	A	EC50	1	0.0065	mg/L	EnviroTox DB	Rawash, I.A., I.A. Gaaboub, F.M. El-Gayar, and A.Y. El-Shazli, 1975. Standard Curves for Nuvacron, Malathion, Sevin, DDT and Kelthane Tested Against the Mosquito Culex pipiens L. and the Microcrustacean Daphnia magna Straus, Toxicology 4(2):133-144 (Author Communication Used)	Intoxication
50293	DDT	INVERT	Metapenaeus monoceros	NA	A	LC50	2	0.06	mg/L	EnviroTox DB	Reddy, M.S., S. Ghouselazam, T.R. Babu, and K.V.R. Rao, 1987. Changes in Respiratory Potentials of the Peneid Prawn Metapenaeus monoceros Exposed to Phosphamidon, DDT and Fenvelerate, Environ.Ecol. 5(4):643-646	Mortality
50293	DDT	INVERT	Metapenaeus monoceros	NA	A	LC50	2	0.058	mg/L	EnviroTox DB	Reddy, M.S., and K.V.R. Rao, 1992. Toxicity of Selected Insecticides to the Penaeid Prawn, Metapenaeus monoceros (Fabricius), Bull.Environ.Contam.Toxicol. 48(4):622-629	Mortality
50293	DDT	INVERT	Corophium insidiosum	NA	A	LC50	4	1.67332e-4	mg/L	EnviroTox DB	Reish, D.J., 1993. Effects of Metals and Organic Compounds on Survival and Bioaccumulation in Two Species of Marine Gammaridean Amphipod, Together with a Summary of Toxicological Research on this Group, J.Nat.Hist. 27(4):781-794	Mortality
50293	DDT	INVERT	Elasmopus bampo	NA	A	LC50	2	0.002	mg/L	EnviroTox DB	Reish, D.J., 1993. Effects of Metals and Organic Compounds on Survival and Bioaccumulation in Two Species of Marine Gammaridean Amphipod, Together with a Summary of Toxicological Research on this Group, J.Nat.Hist. 27(4):781-794	Mortality
50293	DDT	INVERT	Eurythoe complanata	NA	A	LC50	4	1	mg/L	EnviroTox DB	Reish, D.J., S.L. Asato, and J.A. Lemay, 1988. The Effect of Cadmium and DDT on the Survival and Regeneration in the Amphinomid Polychaete Eurythoe complanata, In: Proc.7th Symp.Marine Biology, June 1, 1988, LaPaz BCS, Mexico :107-111	Mortality
50293	DDT	INVERT	Capitella capitata	NA	A	LC50	4	1	mg/L	EnviroTox DB	Reish, D.J., and J.A. Lemay, 1991. Toxicity and Bioconcentration of Metals and Organic Compounds by Polychaeta, Ophelia 5(Suppl.):653-660	Mortality
50293	DDT	INVERT	Neanthes grubei	NA	A	LC50	4	1	mg/L	EnviroTox DB	Reish, D.J., and J.A. Lemay, 1991. Toxicity and Bioconcentration of Metals and Organic Compounds by Polychaeta, Ophelia 5(Suppl.):653-660	Mortality
50293	DDT	INVERT	Nereis arenaceodentata	NA	A	LC50	4	1	mg/L	EnviroTox DB	Reish, D.J., and J.A. Lemay, 1991. Toxicity and Bioconcentration of Metals and Organic Compounds by Polychaeta, Ophelia 5(Suppl.):653-660	Mortality
50293	DDT	INVERT	Ophryotrocha labronica	NA	A	LC50	4	1	mg/L	EnviroTox DB	Reish, D.J., and J.A. Lemay, 1991. Toxicity and Bioconcentration of Metals and Organic Compounds by Polychaeta, Ophelia 5(Suppl.):653-660	Mortality
50293	DDT	INVERT	Culiseta annulata	NA	A	LC50	1	0.0206	mg/L	EnviroTox DB	Rettich, F., 1977. The Susceptibility of Mosquito Larvae to Eighteen Insecticides in Czechoslovakia, Mosq.News 37(2):252-257	Mortality
50293	DDT	INVERT	Aedes vexans	NA	A	LC50	1	0.0019	mg/L	EnviroTox DB	Rettich, F., 1977. The Susceptibility of Mosquito Larvae to Eighteen Insecticides in Czechoslovakia, Mosq.News 37(2):252-257	Mortality
50293	DDT	INVERT	Aedes sticticus	NA	A	LC50	2	0.0026	mg/L	EnviroTox DB	Rettich, F., 1977. The Susceptibility of Mosquito Larvae to Eighteen Insecticides in Czechoslovakia, Mosq.News 37(2):252-257	Mortality
50293	DDT	INVERT	Aedes excrucians	NA	A	LC50	2	0.0063	mg/L	EnviroTox DB	Rettich, F., 1977. The Susceptibility of Mosquito Larvae to Eighteen Insecticides in Czechoslovakia, Mosq.News 37(2):252-257	Mortality
50293	DDT	INVERT	Aedes communis	NA	A	LC50	2	0.009	mg/L	EnviroTox DB	Rettich, F., 1977. The Susceptibility of Mosquito Larvae to Eighteen Insecticides in Czechoslovakia, Mosq.News 37(2):252-257	Mortality
50293	DDT	INVERT	Aedes cantans	NA	A	LC50	2	0.0102	mg/L	EnviroTox DB	Rettich, F., 1977. The Susceptibility of Mosquito Larvae to Eighteen Insecticides in Czechoslovakia, Mosq.News 37(2):252-257	Mortality
50293	DDT	INVERT	Aedes punctor	NA	A	LC50	2	0.028	mg/L	EnviroTox DB	Rettich, F., 1977. The Susceptibility of Mosquito Larvae to Eighteen Insecticides in Czechoslovakia, Mosq.News 37(2):252-257	Mortality
50293	DDT	INVERT	Aedes cantans	NA	A	LC50	2	0.0042	mg/L	EnviroTox DB	Rettich, F., 1979. Laboratory and Field Investigations in Czechoslovakia with Fenitrothion, Pirimiphos-Methyl, Temephos and Other Organophosphorous Larvicides, Mosq.News 39(2):320-328 (Author Communication Used)	Mortality
50293	DDT	INVERT	Culex pipiens	NA	A	LC50	1	0.0072	mg/L	EnviroTox DB	Rettich, F., 1979. Laboratory and Field Investigations in Czechoslovakia with Fenitrothion, Pirimiphos-Methyl, Temephos and Other Organophosphorous Larvicides, Mosq.News 39(2):320-328 (Author Communication Used)	Mortality
50293	DDT	INVERT	Gammarus lacustris	NA	A	LC50	2	0.001	mg/L	EnviroTox DB	Sanders, H.O., 1969. Toxicity of Pesticides to the Crustacean Gammarus lacustris, Tech.Pap.No.25, U.S.D.I., Bur.Sports Fish.Wildl., Fish Wildl.Serv., Washington, DC :18 p. (Author Communication Used) (Used with Reference 732) (Publ in Part As 6797)	Mortality
50293	DDT	INVERT	Asellus brevicaudus	NA	A	LC50	2	0.004	mg/L	EnviroTox DB	Sanders, H.O., 1972. Toxicity of Some Insecticides to Four Species of Malacostracan Crustaceans, Tech.Pap.No.66, Bur.Sports Fish.Wildl., Fish Wildl.Serv., U.S.D.I., Washington, D.C. :19 p. (Publ in Part As 6797)	Mortality
50293	DDT	INVERT	Orconectes nais	NA	A	LC50	4	1.8e-4	mg/L	EnviroTox DB	Sanders, H.O., 1972. Toxicity of Some Insecticides to Four Species of Malacostracan Crustaceans, Tech.Pap.No.66, Bur.Sports Fish.Wildl., Fish Wildl.Serv., U.S.D.I., Washington, D.C. :19 p. (Publ in Part As 6797)	Mortality
50293	DDT	INVERT	Gammarus fasciatus	NA	A	LC50	4	8e-4	mg/L	EnviroTox DB	Sanders, H.O., 1972. Toxicity of Some Insecticides to Four Species of Malacostracan Crustaceans, Tech.Pap.No.66, Bur.Sports Fish.Wildl., Fish Wildl.Serv., U.S.D.I., Washington, D.C. :19 p. (Publ in Part As 6797)	Mortality
50293	DDT	INVERT	Palaemonetes kadiakensis	NA	A	LC50	5	0.0023	mg/L	EnviroTox DB	Sanders, H.O., 1972. Toxicity of Some Insecticides to Four Species of Malacostracan Crustaceans, Tech.Pap.No.66, Bur.Sports Fish.Wildl., Fish Wildl.Serv., U.S.D.I., Washington, D.C. :19 p. (Publ in Part As 6797)	Mortality
50293	DDT	INVERT	Daphnia pulex	NA	A	EC50	2	3.6e-4	mg/L	EnviroTox DB	Sanders, H.O., and O.B. Cope, 1966. Toxicities of Several Pesticides to Two Species of Cladocerans, Trans.Am.Fish.Soc. 95(2):165-169 (Author Communication Used) (Publ in Part As 6797)	Immobilization: Change in the failure to respond or lack of movement after mechanical stimulation.
50293	DDT	INVERT	Simocephalus serrulatus	NA	A	EC50	2	0.0025	mg/L	EnviroTox DB	Sanders, H.O., and O.B. Cope, 1966. Toxicities of Several Pesticides to Two Species of Cladocerans, Trans.Am.Fish.Soc. 95(2):165-169 (Author Communication Used) (Publ in Part As 6797)	Immobilization: Change in the failure to respond or lack of movement after mechanical stimulation.
50293	DDT	INVERT	Claassenia sabulosa	NA	A	LC50	4	0.0035	mg/L	EnviroTox DB	Sanders, H.O., and O.B. Cope, 1968. The Relative Toxicities of Several Pesticides to Naiads of Three Species of Stoneflies, Limnol.Oceanogr. 13(1):112-117 (Author Communication Used) (Publ in Part As 6797)	Mortality
50293	DDT	INVERT	Pteronarcella badia	NA	A	LC50	4	0.0019	mg/L	EnviroTox DB	Sanders, H.O., and O.B. Cope, 1968. The Relative Toxicities of Several Pesticides to Naiads of Three Species of Stoneflies, Limnol.Oceanogr. 13(1):112-117 (Author Communication Used) (Publ in Part As 6797)	Mortality
50293	DDT	INVERT	Pteronarcys californica	NA	A	LC50	2	0.007	mg/L	EnviroTox DB	Sanders, H.O., and O.B. Cope, 1968. The Relative Toxicities of Several Pesticides to Naiads of Three Species of Stoneflies, Limnol.Oceanogr. 13(1):112-117 (Author Communication Used) (Publ in Part As 6797)	Mortality
50293	DDT	INVERT	Daphnia carinata	NA	A	EC50	2	0.012	mg/L	EnviroTox DB	Santharam, K.R., B. Thayumanavan, and S. Krishnaswamy, 1976. Toxicity of Some Insecticides to Daphnia carinata King, an Important Link in the Food Chain in the Freshwater Ecosystems, Indian J.Ecol. 3(1):70-73 (OECDG Data File)	Immobilization: Change in the failure to respond or lack of movement after mechanical stimulation.
50293	DDT	INVERT	Daphnia carinata	NA	A	EC50	2	0.012	mg/L	EnviroTox DB	Santharam, K.R., B. Thayumanavan, and S. Krishnaswamy, 1976. Toxicity of Some Insecticides to Daphnia carinata King, an Important Link in the Food Chain in the Freshwater Ecosystems, Indian J.Ecol. 3(1):70-73 (OECDG Data File)	Intoxication
50293	DDT	INVERT	Daphnia carinata	NA	A	EC50	1	0.023	mg/L	EnviroTox DB	Santharam, K.R., B. Thayumanavan, and S. Krishnaswamy, 1976. Toxicity of Some Insecticides to Daphnia carinata King, an Important Link in the Food Chain in the Freshwater Ecosystems, Indian J.Ecol. 3(1):70-73 (OECDG Data File)	Intoxication
50293	DDT	INVERT	Procladius sp	NA	A	LC50	1	0.001	mg/L	EnviroTox DB	Sato, H., and M. Yasuno, 1979. Test on Chironomidae Larvae Susceptibility to Various Insecticides, Jpn.J.Sanit.Zool. 30(4):361-366 (JPN) (ENG ABS)	Mortality
50293	DDT	FISH	Oncorhynchus kisutch	NA	A	LC50	4	0.013	mg/L	EnviroTox DB	Schaumburg,F.D., T.E. Howard, and C.C. Walden, . A Method to Evaluate the Effects of Water Pollutants on Fish Respiration	Mortality
50293	DDT	FISH	Oncorhynchus kisutch	NA	A	LC50	2	0.024	mg/L	EnviroTox DB	Schaumburg,F.D., T.E. Howard, and C.C. Walden, . A Method to Evaluate the Effects of Water Pollutants on Fish Respiration	Mortality
50293	DDT	FISH	Oncorhynchus mykiss	NA	A	LC50	4	0.00214	mg/L	EnviroTox DB	Schoettger,R.A. (1970) Fish-Pesticide Research Laboratory	Mortality
50293	DDT	FISH	Oncorhynchus mykiss	NA	A	LC50	5	0.00226	mg/L	EnviroTox DB	Schoettger,R.A. (1970) Fish-Pesticide Research Laboratory	Mortality
50293	DDT	FISH	Oncorhynchus tshawytscha	NA	A	LC50	4	0.00466	mg/L	EnviroTox DB	Schoettger,R.A. (1970) Fish-Pesticide Research Laboratory	Mortality
50293	DDT	ALGAE	Dunaliella tertiolecta	NA	C	NOEC	1	0.1	mg/L	EnviroTox DB	Science176(4034): 533-535	Population
50293	DDT	ALGAE	Dunaliella tertiolecta	NA	C	NOEC	2	0.1	mg/L	EnviroTox DB	Science176(4034): 533-535	Population
50293	DDT	ALGAE	Dunaliella tertiolecta	NA	C	NOEC	3	0.1	mg/L	EnviroTox DB	Science176(4034): 533-535	Population
50293	DDT	ALGAE	Dunaliella tertiolecta	NA	C	NOEC	4	0.1	mg/L	EnviroTox DB	Science176(4034): 533-535	Population
50293	DDT	INVERT	Ceriodaphnia cornuta	NA	A	LC50	2	0.023	mg/L	EnviroTox DB	Sharma, M.P., and A.K. Dattagupta, 1983. Response of Some Freshwater Micrometazoans to DDT, Proc.Indian Acad.Sci.Anim.Sci. 92(1):19-29	Mortality
50293	DDT	INVERT	Neodiaptomus kamakhiae	NA	A	LC50	1	0.01	mg/L	EnviroTox DB	Sharma, M.P., and A.K. Dattagupta, 1983. Response of Some Freshwater Micrometazoans to DDT, Proc.Indian Acad.Sci.Anim.Sci. 92(1):19-29	Mortality
50293	DDT	INVERT	Diaphanosoma excisum	NA	A	LC50	2	0.028	mg/L	EnviroTox DB	Sharma, M.P., and A.K. Dattagupta, 1983. Response of Some Freshwater Micrometazoans to DDT, Proc.Indian Acad.Sci.Anim.Sci. 92(1):19-29	Mortality
50293	DDT	INVERT	Moina brachiata	NA	A	LC50	1	0.049	mg/L	EnviroTox DB	Sharma, M.P., and A.K. Dattagupta, 1983. Response of Some Freshwater Micrometazoans to DDT, Proc.Indian Acad.Sci.Anim.Sci. 92(1):19-29	Mortality
50293	DDT	INVERT	Culex fatigans	NA	A	LC50	1	0.18	mg/L	EnviroTox DB	Sharma, M.P., and A.K. Dattagupta, 1983. Response of Some Freshwater Micrometazoans to DDT, Proc.Indian Acad.Sci.Anim.Sci. 92(1):19-29	Mortality
50293	DDT	INVERT	Cyclops sp	NA	A	LC50	1	0.515	mg/L	EnviroTox DB	Sharma, M.P., and A.K. Dattagupta, 1983. Response of Some Freshwater Micrometazoans to DDT, Proc.Indian Acad.Sci.Anim.Sci. 92(1):19-29	Mortality
50293	DDT	INVERT	Asplanchna brightwelli	NA	A	LC50	1	2.218	mg/L	EnviroTox DB	Sharma, M.P., and A.K. Dattagupta, 1983. Response of Some Freshwater Micrometazoans to DDT, Proc.Indian Acad.Sci.Anim.Sci. 92(1):19-29	Mortality
50293	DDT	INVERT	Ceriodaphnia cornuta	NA	A	LC50	1	0.023	mg/L	EnviroTox DB	Sharma, M.P., and A.K. Dattagupta, 1983. Response of Some Freshwater Micrometazoans to DDT, Proc.Indian Acad.Sci.Anim.Sci. 92(1):19-29	Mortality
50293	DDT	INVERT	Diaphanosoma excisum	NA	A	LC50	1	0.028	mg/L	EnviroTox DB	Sharma, M.P., and A.K. Dattagupta, 1983. Response of Some Freshwater Micrometazoans to DDT, Proc.Indian Acad.Sci.Anim.Sci. 92(1):19-29	Mortality
50293	DDT	INVERT	Ceriodaphnia dubia	NA	A	LC50	1	0.044	mg/L	EnviroTox DB	Sharma, M.P., and A.K. Dattagupta, 1983. Response of Some Freshwater Micrometazoans to DDT, Proc.Indian Acad.Sci.Anim.Sci. 92(1):19-29	Mortality
50293	DDT	FISH	Oryzias latipes	NA	A	LC50	2	0.21	mg/L	EnviroTox DB	Shim, J.C., and L.S. Self, 1973. Toxicity of Agricultural Chemicals to Larvivorous Fish in Korean Rice Fields, Trop.Med. 15(3):123-130	Mortality
50293	DDT	INVERT	Culex tritaeniorhynchus	NA	A	LC50	1	0.16	mg/L	EnviroTox DB	Shim, J.C., and L.S. Self, 1973. Toxicity of Agricultural Chemicals to Larvivorous Fish in Korean Rice Fields, Trop.Med. 15(3):123-130	Mortality
50293	DDT	FISH	Heteropneustes fossilis	NA	A	LC50	4	25	mg/L	EnviroTox DB	Singh,P.B., V. Sahu, V. Singh, S.K. Nigam, and H.K. Singh, . Sperm Motility in the Fishes of Pesticide Exposed and from Polluted Rivers of Gomti and Ganga of North India	Mortality
50293	DDT	FISH	Pimephales promelas	NA	A	LC50	4	0.0085	mg/L	EnviroTox DB	Solon,J.M., J.L. Lincer, and J.H. Nair III, . The Effect of Sublethal Concentration of LAS on the Acute Toxicity of Various Insecticides to the Fathead Minnow (Pimephales promelas Rafinesque)	Mortality
50293	DDT	FISH	Pimephales promelas	NA	A	LC50	4	0.0155	mg/L	EnviroTox DB	Solon,J.M., J.L. Lincer, and J.H. Nair III, . The Effect of Sublethal Concentration of LAS on the Acute Toxicity of Various Insecticides to the Fathead Minnow (Pimephales promelas Rafinesque)	Mortality
50293	DDT	FISH	Pimephales promelas	NA	A	LC50	2	0.0167	mg/L	EnviroTox DB	Solon,J.M., J.L. Lincer, and J.H. Nair III, . The Effect of Sublethal Concentration of LAS on the Acute Toxicity of Various Insecticides to the Fathead Minnow (Pimephales promelas Rafinesque)	Mortality
50293	DDT	FISH	Pimephales promelas	NA	A	LC50	4	0.0176	mg/L	EnviroTox DB	Solon,J.M., J.L. Lincer, and J.H. Nair III, . The Effect of Sublethal Concentration of LAS on the Acute Toxicity of Various Insecticides to the Fathead Minnow (Pimephales promelas Rafinesque)	Mortality
50293	DDT	FISH	Pimephales promelas	NA	A	LC50	2	0.0185	mg/L	EnviroTox DB	Solon,J.M., J.L. Lincer, and J.H. Nair III, . The Effect of Sublethal Concentration of LAS on the Acute Toxicity of Various Insecticides to the Fathead Minnow (Pimephales promelas Rafinesque)	Mortality
50293	DDT	FISH	Pimephales promelas	NA	A	LC50	2	0.019	mg/L	EnviroTox DB	Solon,J.M., J.L. Lincer, and J.H. Nair III, . The Effect of Sublethal Concentration of LAS on the Acute Toxicity of Various Insecticides to the Fathead Minnow (Pimephales promelas Rafinesque)	Mortality
50293	DDT	FISH	Oncorhynchus mykiss	NA	A	LC50	4	0.00226	mg/L	EnviroTox DB	Stalling, D.L., and F.L. Mayer Jr., 1972. Toxicities of PCBs to Fish and Environmental Residues, Environ.Health Perspect. 1:159-164	Mortality
50293	DDT	INVERT	Gammarus fasciatus	NA	A	LC50	4	0.0032	mg/L	EnviroTox DB	Stalling, D.L., and F.L. Mayer Jr., 1972. Toxicities of PCBs to Fish and Environmental Residues, Environ.Health Perspect. 1:159-164	Mortality
50293	DDT	INVERT	Ischnura verticalis	NA	A	LC50	2	0.056	mg/L	EnviroTox DB	Stalling, D.L., and F.L. Mayer Jr., 1972. Toxicities of PCBs to Fish and Environmental Residues, Environ.Health Perspect. 1:159-164	Mortality
50293	DDT	INVERT	Orconectes nais	NA	A	LC50	4	0.1	mg/L	EnviroTox DB	Stalling, D.L., and F.L. Mayer Jr., 1972. Toxicities of PCBs to Fish and Environmental Residues, Environ.Health Perspect. 1:159-164	Mortality
50293	DDT	INVERT	Daphnia magna	NA	A	EC50	2	0.00108	mg/L	EnviroTox DB	Stratton,G.W., and J. Giles, . Importance of Bioassay Volume in Toxicity Tests Using Algae and Aquatic Invertebrates	Intoxication
50293	DDT	INVERT	Daphnia magna	NA	A	EC50	2	0.00113	mg/L	EnviroTox DB	Stratton,G.W., and J. Giles, . Importance of Bioassay Volume in Toxicity Tests Using Algae and Aquatic Invertebrates	Intoxication
50293	DDT	INVERT	Daphnia magna	NA	A	EC50	2	0.0012	mg/L	EnviroTox DB	Stratton,G.W., and J. Giles, . Importance of Bioassay Volume in Toxicity Tests Using Algae and Aquatic Invertebrates	Intoxication
50293	DDT	INVERT	Daphnia magna	NA	A	EC50	2	0.00123	mg/L	EnviroTox DB	Stratton,G.W., and J. Giles, . Importance of Bioassay Volume in Toxicity Tests Using Algae and Aquatic Invertebrates	Intoxication
50293	DDT	INVERT	Daphnia magna	NA	A	EC50	2	0.00151	mg/L	EnviroTox DB	Stratton,G.W., and J. Giles, . Importance of Bioassay Volume in Toxicity Tests Using Algae and Aquatic Invertebrates	Intoxication
50293	DDT	INVERT	Chironomus plumosus	NA	A	EC50	2	0.023	mg/L	EnviroTox DB	Streufert, J.M., J.R. Jones, and H.O. Sanders, 1980. Toxicity and Biological Effects of Phthalate Esters on Midges (Chironomus plumosus), Trans.Mo.Acad.Sci. 14:33-40	Immobilization: Change in the failure to respond or lack of movement after mechanical stimulation.
50293	DDT	INVERT	Penaeus indicus	NA	A	LC50	4	0.12	mg/L	EnviroTox DB	Surendranath, P., S. Ghouse Lazam, and K.V.R. Rao, 1990. Monitoring Insecticide Biodegradation in Penaeid Prawn Penaeus indicus Following Subacute Exposure to Phosphamidon and DDT Through Reclamation Studies, Environ.Ecol. 8(1B):397-400	Mortality
50293	DDT	INVERT	Tubifex tubifex	NA	A	LC50	4	4	mg/L	EnviroTox DB	Suseela, K.P., R. Ramadevi, and J. Chandrakantha, 1994. Toxic Effects of Pesticides on Survival and Proximate Composition of Tubifex tubifex, J.Ecotoxicol.Environ.Monit. 4(1):21-26	Mortality
50293	DDT	FISH	Oryzias latipes	NA	A	LC50	2	0.0049	mg/L	EnviroTox DB	Takimoto, Y., S. Hagino, H. Yamada, and J. Miyamoto, 1984. The Acute Toxicity of Fenitrothion to Killifish (Oryzias latipes) at Twelve Different Stages of its Life History, J.Pestic.Sci. 9(3):463-470	Mortality
50293	DDT	FISH	Oryzias latipes	NA	A	LC50	4	0.0049	mg/L	EnviroTox DB	Takimoto, Y., S. Hagino, H. Yamada, and J. Miyamoto, 1984. The Acute Toxicity of Fenitrothion to Killifish (Oryzias latipes) at Twelve Different Stages of its Life History, J.Pestic.Sci. 9(3):463-470	Mortality
50293	DDT	FISH	Oryzias latipes	NA	A	LC50	4	0.014	mg/L	EnviroTox DB	Takimoto, Y., S. Hagino, H. Yamada, and J. Miyamoto, 1984. The Acute Toxicity of Fenitrothion to Killifish (Oryzias latipes) at Twelve Different Stages of its Life History, J.Pestic.Sci. 9(3):463-470	Mortality
50293	DDT	FISH	Oryzias latipes	NA	A	LC50	4	0.0316	mg/L	EnviroTox DB	Takimoto, Y., S. Hagino, H. Yamada, and J. Miyamoto, 1984. The Acute Toxicity of Fenitrothion to Killifish (Oryzias latipes) at Twelve Different Stages of its Life History, J.Pestic.Sci. 9(3):463-470	Mortality
50293	DDT	FISH	Oryzias latipes	NA	A	LC50	4	0.0356	mg/L	EnviroTox DB	Takimoto, Y., S. Hagino, H. Yamada, and J. Miyamoto, 1984. The Acute Toxicity of Fenitrothion to Killifish (Oryzias latipes) at Twelve Different Stages of its Life History, J.Pestic.Sci. 9(3):463-470	Mortality
50293	DDT	FISH	Oryzias latipes	NA	A	LC50	4	0.0437	mg/L	EnviroTox DB	Takimoto, Y., S. Hagino, H. Yamada, and J. Miyamoto, 1984. The Acute Toxicity of Fenitrothion to Killifish (Oryzias latipes) at Twelve Different Stages of its Life History, J.Pestic.Sci. 9(3):463-470	Mortality
50293	DDT	FISH	Oryzias latipes	NA	A	LC50	4	0.0487	mg/L	EnviroTox DB	Takimoto, Y., S. Hagino, H. Yamada, and J. Miyamoto, 1984. The Acute Toxicity of Fenitrothion to Killifish (Oryzias latipes) at Twelve Different Stages of its Life History, J.Pestic.Sci. 9(3):463-470	Mortality
50293	DDT	FISH	Oryzias latipes	NA	A	LC50	4	0.076	mg/L	EnviroTox DB	Takimoto, Y., S. Hagino, H. Yamada, and J. Miyamoto, 1984. The Acute Toxicity of Fenitrothion to Killifish (Oryzias latipes) at Twelve Different Stages of its Life History, J.Pestic.Sci. 9(3):463-470	Mortality
50293	DDT	FISH	Oncorhynchus mykiss	NA	A	LC50	4	0.0058	mg/L	EnviroTox DB	Tooby, T.E., P.A. Hursey, and J.S. Alabaster, 1975. Acute Toxicity of 102 Pesticides and Miscellaneous Substances to Fish, Chem.Ind.(Lond.) 21:523-526	Mortality
50293	DDT	FISH	Oncorhynchus mykiss	NA	A	LC50	4	0.0024	mg/L	EnviroTox DB	Tooby,T.E., P.A. Hursey, and J.S. Alabaster. The Acute Toxicity of 102 Pesticides and Miscellaneous Substances to Fish	Mortality
50293	DDT	FISH	Oncorhynchus mykiss	NA	A	LC50	2	0.0058	mg/L	EnviroTox DB	Tooby,T.E., P.A. Hursey, and J.S. Alabaster. The Acute Toxicity of 102 Pesticides and Miscellaneous Substances to Fish	Mortality
50293	DDT	FISH	Oryzias latipes	NA	A	LC50	2	0.29	mg/L	EnviroTox DB	Tsuji, S., Y. Tonogai, Y. Ito, and S. Kanoh, 1986. The Influence of Rearing Temperatures on the Toxicity of Various Environmental Pollutants for Killifish (Oryzias latipes), J.Hyg.Chem.(Eisei Kagaku) 32(1):46-53 (JPN) (ENG ABS)	Mortality
50293	DDT	FISH	Oryzias latipes	NA	A	LC50	2	0.45	mg/L	EnviroTox DB	Tsuji, S., Y. Tonogai, Y. Ito, and S. Kanoh, 1986. The Influence of Rearing Temperatures on the Toxicity of Various Environmental Pollutants for Killifish (Oryzias latipes), J.Hyg.Chem.(Eisei Kagaku) 32(1):46-53 (JPN) (ENG ABS)	Mortality
50293	DDT	FISH	Oryzias latipes	NA	A	LC50	2	0.54	mg/L	EnviroTox DB	Tsuji, S., Y. Tonogai, Y. Ito, and S. Kanoh, 1986. The Influence of Rearing Temperatures on the Toxicity of Various Environmental Pollutants for Killifish (Oryzias latipes), J.Hyg.Chem.(Eisei Kagaku) 32(1):46-53 (JPN) (ENG ABS)	Mortality
50293	DDT	FISH	Notopterus notopterus	NA	A	EC50	4	0.043	mg/L	EnviroTox DB	Verma,S.R., S.P. Gupta, R.C. Dalela, and M.P. Tyagi, . Studies on the Toxicity of DDT on Fresh Water Teleost Fishes Part I. TLM Measurments and Accumulation of DDT in Liver and Intestine of Colisa	Intoxication
50293	DDT	FISH	Notopterus notopterus	NA	A	EC50	2	0.062	mg/L	EnviroTox DB	Verma,S.R., S.P. Gupta, R.C. Dalela, and M.P. Tyagi, . Studies on the Toxicity of DDT on Fresh Water Teleost Fishes Part I. TLM Measurments and Accumulation of DDT in Liver and Intestine of Colisa	Intoxication
50293	DDT	FISH	Colisa fasciata	NA	A	EC50	4	0.126	mg/L	EnviroTox DB	Verma,S.R., S.P. Gupta, R.C. Dalela, and M.P. Tyagi, . Studies on the Toxicity of DDT on Fresh Water Teleost Fishes Part I. TLM Measurments and Accumulation of DDT in Liver and Intestine of Colisa	Intoxication
50293	DDT	FISH	Colisa fasciata	NA	A	EC50	2	0.132	mg/L	EnviroTox DB	Verma,S.R., S.P. Gupta, R.C. Dalela, and M.P. Tyagi, . Studies on the Toxicity of DDT on Fresh Water Teleost Fishes Part I. TLM Measurments and Accumulation of DDT in Liver and Intestine of Colisa	Intoxication
50293	DDT	INVERT	Daphnia magna	NA	A	LC50	2	0.00266	mg/L	EnviroTox DB	Vilkas, A., 1976. Acute Toxicity of Diazinon Technical to the Water Flea, Daphnia magna Straus, U.S.EPA-OPP Registration Standard	Mortality
50293	DDT	FISH	Fundulus heteroclitus	NA	C	NOEC	7	0.01	mg/L	EnviroTox DB	Weis,J.S., and P. Weis, . Retardation of Fin Regeneration in Fundulus by Several Insecticides	Growth
50293	DDT	FISH	Lepomis macrochirus	NA	A	LD50	4	0.021	mg/L	EnviroTox DB	Whitten,B.K., and C.J. Goodnight, . Toxicity of Some Common Insecticides to Tubificids	Mortality
50293	DDT	FISH	Pimephales promelas	NA	A	LD50	4	0.034	mg/L	EnviroTox DB	Whitten,B.K., and C.J. Goodnight, . Toxicity of Some Common Insecticides to Tubificids	Mortality
50293	DDT	INVERT	Daphnia magna	NA	A	LC50	2	0.003	mg/L	EnviroTox DB	Ziegenfuss, P.S., W.J. Renaudette, and W.J. Adams, 1986. Methodology for Assessing the Acute Toxicity of Chemicals Sorbed to Sediments: Testing the Equilibrium Partitioning Theory, In: T.M.Poston and R.Purdy (Eds.), Aquatic Toxicology and Environmental Fate, 9th Volume, ASTM STP 921, Philadelphia, PA :479-493	Mortality
50293	DDT	INVERT	Chironomus tentans	NA	A	LC50	4	0.001	mg/L	EnviroTox DB	Ziegenfuss, P.S., W.J. Renaudette, and W.J. Adams, 1986. Methodology for Assessing the Acute Toxicity of Chemicals Sorbed to Sediments: Testing the Equilibrium Partitioning Theory, In: T.M.Poston and R.Purdy (Eds.), Aquatic Toxicology and Environmental Fate, 9th Volume, ASTM STP 921, Philadelphia, PA :479-493	Mortality
50293	DDT	INVERT	Chironomus plumosus	NA	A	EC50	2	0.023	mg/L	EnviroTox DB	Streufert,J.M., J.R. Jones, and H.O. Sanders. Toxicity and Biological Effects of Phthalate Esters on Midges (Chironomus plumosus). 1980. Trans. Mo. Acad. Sci.14:33-40	Intoxication, Immobile
50293	DDT	INVERT	Daphnia pulex	NA	A	EC50	2	0.0011	mg/L	EnviroTox DB	Passino,D.R.M., and S.B. Smith. Acute Bioassays and Hazard Evaluation of Representative Contaminants Detected in Great Lakes Fish. 1987. Environ. Toxicol. Chem.6(11): 901-907	Intoxication, Immobile
50293	DDT	INVERT	Gammarus lacustris	NA	A	LC50	4	0.009	mg/L	EnviroTox DB	Nebeker,A.V., and A.R. Gaufin. Bioassays to Determine Pesticide Toxicity to the Amphipod Crustacean, Gammarus lacustris. 1964. Proc. Utah Acad. Sci. Arts Lett. 4(1): 64-67	Mortality, Mortality
50293	DDT	FISH	Pimephales promelas	NA	A	LC50	2	0.0074	mg/L	EnviroTox DB	Lincer,J.L., J.M. Solon, and J.H. Nair III. DDT and Endrin Fish Toxicity Under Static Versus Dynamic Bioassay Conditions. 1970. Trans. Am. Fish. Soc.99(1): 13-19	Mortality, Mortality
50657	5-Chloro-N-(2-chloro-4-nitrophenyl)-2-hydroxybenzamide	INVERT	Dreissena polymorpha	NA	A	LC50	4	0.024	mg/L	EnviroTox DB	Fisher, S.W., H. Dabrowska, D.L. Waller, L. Babcock-Jackson, and X. Zhang, 1994. Sensitivity of Zebra Mussel (Dreissena polymorpha) Life Stages to Candidate Molluscicides, J.Shellfish Res. 13(2):373-377	Mortality
50657	5-Chloro-N-(2-chloro-4-nitrophenyl)-2-hydroxybenzamide	INVERT	Viviparus bengalensis	NA	A	LC50	4	0.049	mg/L	EnviroTox DB	Gupta, P.K., and V.S. Durve, 1983. Acute Toxicity of Piscicide Antimycin-A, Molluscicide Bayer-73 and Lampricide-3 Trifluoromethyl-4-Nitrophenol (TFM) to the Snail Viviparus bengalensis L, Arch.Hydrobiol. 97(4):540-550	Mortality
50657	5-Chloro-N-(2-chloro-4-nitrophenyl)-2-hydroxybenzamide	FISH	Poecilia reticulata	NA	A	LC50	4	0.282843	mg/L	EnviroTox DB	Hirose, Y., and M. Yasuno, 1980. Toxicity Test of Some Molluscicides with Juveniles of the Guppy, Poecilia reticulata, Eisei Dobutsu (Jpn.J.Sanit.Zool.) 30(2):167-171 (1979) (JPN) (ENG ABS) / Pestab :0124	Mortality
50657	5-Chloro-N-(2-chloro-4-nitrophenyl)-2-hydroxybenzamide	ALGAE	Scenedesmus sp	NA	A	IC50	4	8.4	mg/L	EnviroTox DB	In: Proc. 3rd World Congress on Foodborne Infections and Intoxications, Vol. 2, June 16-19, 1992, Institute of Veterinary Medicine - Robert von Ostertag-Institute of the Federal Health Office, Berlin, Germany:719-722	Population
50657	5-Chloro-N-(2-chloro-4-nitrophenyl)-2-hydroxybenzamide	INVERT	Cypridopsis vidua	NA	A	EC50	2	0.31	mg/L	EnviroTox DB	Johnson,W.W. and M.T.Finley, 1980. Handbook of Acute Toxicity of Chemicals to Fish and Aquatic Invertebrates, Resour. Publ. 137, Fish Wildl. Serv., U.S.D.I., Washington, D.C.:98 p.	Immobilization: Change in the failure to respond or lack of movement after mechanical stimulation.
50657	5-Chloro-N-(2-chloro-4-nitrophenyl)-2-hydroxybenzamide	INVERT	Gammarus fasciatus	NA	A	LC50	4	0.36	mg/L	EnviroTox DB	Johnson,W.W. and M.T.Finley, 1980. Handbook of Acute Toxicity of Chemicals to Fish and Aquatic Invertebrates, Resour. Publ. 137, Fish Wildl. Serv., U.S.D.I., Washington, D.C.:98 p.	Mortality
50657	5-Chloro-N-(2-chloro-4-nitrophenyl)-2-hydroxybenzamide	INVERT	Oncomelania nosophora	NA	A	LC50	2	0.064	mg/L	EnviroTox DB	Kajihara, N., T. Horimi, M. Minai, and Y. Hosaka, 1979. Laboratory Assessment of the Molluscicidal Activity of B-2, a new Chemical Against Oncomelania nosophora, Jpn.J.Med.Sci.Biol. 32(3):185-188	Mortality
50657	5-Chloro-N-(2-chloro-4-nitrophenyl)-2-hydroxybenzamide	FISH	Gambusia affinis	NA	A	LC50	4	0.5	mg/L	EnviroTox DB	Karim, A.A.A., E.A.E. Mohamed, and A.E.A. Haridi, 1987. The Effect of the Molluscicide, Niclosamide, on Non-target Organisms of the Gezira Irrigated Scheme (Sudan), C.A.Sel.-Environ.Pollut.24:107-192598Y / J.Biol.Sci.Res. 18(2):101-110	Mortality
50657	5-Chloro-N-(2-chloro-4-nitrophenyl)-2-hydroxybenzamide	INVERT	Lanistes carinatus	NA	A	LC50	1	0.295	mg/L	EnviroTox DB	Karim, A.A.A., E.A.E. Mohamed, and A.E.A. Haridi, 1987. The Effect of the Molluscicide, Niclosamide, on Non-target Organisms of the Gezira Irrigated Scheme (Sudan), C.A.Sel.-Environ.Pollut.24:107-192598Y / J.Biol.Sci.Res. 18(2):101-110	Mortality
50657	5-Chloro-N-(2-chloro-4-nitrophenyl)-2-hydroxybenzamide	INVERT	Dreissena polymorpha	NA	A	LC50	4	0.0389	mg/L	EnviroTox DB	Kilgour, B.W., and M.A. Baker, 1994. Effects of Season, Stock, and Laboratory Protocols on Survival of Zebra Mussels (Dreissena polymorpha) in Bioassays, Arch.Environ.Contam.Toxicol. 27(1):29-35	Mortality
50657	5-Chloro-N-(2-chloro-4-nitrophenyl)-2-hydroxybenzamide	INVERT	Daphnia magna	NA	A	EC50	2	0.0016	mg/L	EnviroTox DB	Kuhn, R., M. Pattard, K.D. Pernak, and A. Winter, 1989. Results of the Harmful Effects of Water Pollutants to Daphnia magna in the 21 Day Reproduction Test, Water Res. 23(4):501-510	Immobilization: Change in the failure to respond or lack of movement after mechanical stimulation.
50657	5-Chloro-N-(2-chloro-4-nitrophenyl)-2-hydroxybenzamide	INVERT	Daphnia magna	NA	C	NOEC	21	0.02	mg/L	EnviroTox DB	Kuhn, R., M. Pattard, K.D. Pernak, and A. Winter, 1989. Results of the Harmful Effects of Water Pollutants to Daphnia magna in the 21 Day Reproduction Test, Water Res. 23(4):501-510	Reproduction: Change in male and/or female reproductive ability, fertilization and fertilization rate. Includes vegetative reproductive processes.
50657	5-Chloro-N-(2-chloro-4-nitrophenyl)-2-hydroxybenzamide	ALGAE	Desmodesmus subspicatus	NA	A	EC50	2	0.96	mg/L	EnviroTox DB	Kuhn, R., M. Pattard. 1990. Results of the harmful effects of water pollutants to green algae (Scenedesmus subspicatus) in the cell multiplication inhibition test. Water Res.24(1): 31-38	Population Growth: Rate of growth. Equivalent to intrinsic rate of increase and maximum possible rate of growth for species. Calculated by relating biomass or abundance to time. Life table data and germination rates are included.
50657	5-Chloro-N-(2-chloro-4-nitrophenyl)-2-hydroxybenzamide	INVERT	Daphnia magna	NA	A	EC50	1	0.0016	mg/L	EnviroTox DB	Kuhn, R., M. Pattard, K.D. Pernak, and A. Winter, 1989. Results of the Harmful Effects of Water Pollutants to Daphnia magna in the 21 Day Reproduction Test, Water Res. 23(4):501-510	Intoxication
50657	5-Chloro-N-(2-chloro-4-nitrophenyl)-2-hydroxybenzamide	FISH	Danio rerio	NA	A	LC50	4	0.11	mg/L	EnviroTox DB	Schlatterer, B., and S. Beiz, 1992. Ecological Implications of the Applications of Drugs in Fish Farming as Evaluated for Niclosamide, In: Proc.3rd World Congress on Foodborne Infections and Intoxications, Vol.2, June 16-19, 1992, Institute of Veterinary Medicine - Robert von Ostertag-Institute of the Federal Health Office, Berlin, Germany :719-722	Mortality
50657	5-Chloro-N-(2-chloro-4-nitrophenyl)-2-hydroxybenzamide	INVERT	Daphnia magna	NA	A	EC50	2	0.16	mg/L	EnviroTox DB	Schlatterer, B., and S. Beiz, 1992. Ecological Implications of the Applications of Drugs in Fish Farming as Evaluated for Niclosamide, In: Proc.3rd World Congress on Foodborne Infections and Intoxications, Vol.2, June 16-19, 1992, Institute of Veterinary Medicine - Robert von Ostertag-Institute of the Federal Health Office, Berlin, Germany :719-722	Immobilization: Change in the failure to respond or lack of movement after mechanical stimulation.
50657	5-Chloro-N-(2-chloro-4-nitrophenyl)-2-hydroxybenzamide	FISH	Danio rerio	NA	A	LC50	2	0.18	mg/L	EnviroTox DB	Schlatterer, B., and S. Beiz, 1992. Ecological Implications of the Applications of Drugs in Fish Farming as Evaluated for Niclosamide, In: Proc.3rd World Congress on Foodborne Infections and Intoxications, Vol.2, June 16-19, 1992, Institute of Veterinary Medicine - Robert von Ostertag-Institute of the Federal Health Office, Berlin, Germany :719-722	Mortality
50657	5-Chloro-N-(2-chloro-4-nitrophenyl)-2-hydroxybenzamide	INVERT	Daphnia magna	NA	A	EC50	1	0.16	mg/L	EnviroTox DB	Schlatterer, B., and S. Beiz, 1992. Ecological Implications of the Applications of Drugs in Fish Farming as Evaluated for Niclosamide, In: Proc.3rd World Congress on Foodborne Infections and Intoxications, Vol.2, June 16-19, 1992, Institute of Veterinary Medicine - Robert von Ostertag-Institute of the Federal Health Office, Berlin, Germany :719-722	Intoxication
50657	5-Chloro-N-(2-chloro-4-nitrophenyl)-2-hydroxybenzamide	FISH	Ictalurus punctatus	NA	A	LC50	4	0.045	mg/L	EnviroTox DB	Waller, D.L., J.J. Rach, W.G. Cope, L.L. Marking, S.W. Fisher, and H. Dabrowska, 1993. Toxicity of Candidate Molluscicides to Zebra Mussels (Dreissena polymorpha) and Selected Nontarget Organisms, J.Gt.Lakes Res. 19(4):695-702	Mortality
50657	5-Chloro-N-(2-chloro-4-nitrophenyl)-2-hydroxybenzamide	FISH	Oncorhynchus mykiss	NA	A	LC50	4	0.047	mg/L	EnviroTox DB	Waller, D.L., J.J. Rach, W.G. Cope, L.L. Marking, S.W. Fisher, and H. Dabrowska, 1993. Toxicity of Candidate Molluscicides to Zebra Mussels (Dreissena polymorpha) and Selected Nontarget Organisms, J.Gt.Lakes Res. 19(4):695-702	Mortality
50657	5-Chloro-N-(2-chloro-4-nitrophenyl)-2-hydroxybenzamide	INVERT	Dreissena polymorpha	NA	A	LC50	4	0.015	mg/L	EnviroTox DB	Waller, D.L., J.J. Rach, W.G. Cope, L.L. Marking, S.W. Fisher, and H. Dabrowska, 1993. Toxicity of Candidate Molluscicides to Zebra Mussels (Dreissena polymorpha) and Selected Nontarget Organisms, J.Gt.Lakes Res. 19(4):695-702	Mortality
50657	5-Chloro-N-(2-chloro-4-nitrophenyl)-2-hydroxybenzamide	INVERT	Obliquaria reflexa	NA	A	LC50	2	0.051	mg/L	EnviroTox DB	Waller, D.L., J.J. Rach, W.G. Cope, L.L. Marking, S.W. Fisher, and H. Dabrowska, 1993. Toxicity of Candidate Molluscicides to Zebra Mussels (Dreissena polymorpha) and Selected Nontarget Organisms, J.Gt.Lakes Res. 19(4):695-702	Mortality
50657	5-Chloro-N-(2-chloro-4-nitrophenyl)-2-hydroxybenzamide	FISH	Ictalurus punctatus	NA	A	LC50	2	0.043	mg/L	EnviroTox DB	Waller, D.L., J.J. Rach, W.G. Cope, L.L. Marking, S.W. Fisher, and H. Dabrowska, 1993. Toxicity of Candidate Molluscicides to Zebra Mussels (Dreissena polymorpha) and Selected Nontarget Organisms, J.Gt.Lakes Res. 19(4):695-702	Mortality
50657	5-Chloro-N-(2-chloro-4-nitrophenyl)-2-hydroxybenzamide	FISH	Oncorhynchus mykiss	NA	A	LC50	2	0.047	mg/L	EnviroTox DB	Waller, D.L., J.J. Rach, W.G. Cope, L.L. Marking, S.W. Fisher, and H. Dabrowska, 1993. Toxicity of Candidate Molluscicides to Zebra Mussels (Dreissena polymorpha) and Selected Nontarget Organisms, J.Gt.Lakes Res. 19(4):695-702	Mortality
50782	Aspirin	INVERT	Daphnia magna	NA	A	EC50	1	168	mg/L	EnviroTox DB	Calleja, M. C., Persoone, G., & Geladi, P. (1994). Comparative acute toxicity of the first 50 multicentre evaluation of in vitro cytotoxicity chemicals to aquatic non-vertebrates. Archives of Environmental Contamination and Toxicology, 26(1), 69-78.	Intoxication
50782	Aspirin	INVERT	Daphnia magna	NA	A	EC50	2	88.1	mg/L	EnviroTox DB	Cleuvers,M., . Mixture Toxicity of the Anti-Inflammatory Drugs Diclofenac, Ibuprofen, Naproxen, and Acetylsalicylic Acid	Intoxication
50782	Aspirin	INVERT	Daphnia magna	NA	A	EC50	2	88.3	mg/L	EnviroTox DB	Cleuvers,M., . Mixture Toxicity of the Anti-Inflammatory Drugs Diclofenac, Ibuprofen, Naproxen, and Acetylsalicylic Acid	Intoxication
50782	Aspirin	INVERT	Daphnia magna	NA	A	EC50	1	1470	mg/L	EnviroTox DB	Lilius,H., B. Isomaa, and T. Holmstrom, . A Comparison of the Toxicity of 50 Reference Chemicals to Freshly Isolated Rainbow Trout Hepatocytes and Daphnia magna	Intoxication
50782	Aspirin	INVERT	Daphnia pulex	NA	A	EC50	1	360	mg/L	EnviroTox DB	Lilius,H., T. Hastbacka, and B. Isomaa, . A Comparison of the Toxicity of 30 Reference Chemicals to Daphnia magna and Daphnia pulex	Intoxication
50782	Aspirin	INVERT	Daphnia longispina	NA	A	EC50	2	647	mg/L	EnviroTox DB	Marques,C.R., N. Abrantes, and F. Goncalves, . Life-History Traits of Standard and Autochthonous Cladocerans: I. Acute and Chronic Effects of Acetylsalicylic Acid	Intoxication
50782	Aspirin	INVERT	Daphnia longispina	NA	C	NOEC	21	1	mg/L	EnviroTox DB	Marques,C.R., N. Abrantes, and F. Goncalves, . Life-History Traits of Standard and Autochthonous Cladocerans: I. Acute and Chronic Effects of Acetylsalicylic Acid	Reproduction
50782	Aspirin	INVERT	Daphnia magna	NA	C	NOEC	21	1	mg/L	EnviroTox DB	Marques,C.R., N. Abrantes, and F. Goncalves, . Life-History Traits of Standard and Autochthonous Cladocerans: I. Acute and Chronic Effects of Acetylsalicylic Acid	Growth
50782	Aspirin	INVERT	Daphnia magna	NA	C	NOEC	21	1	mg/L	EnviroTox DB	Marques,C.R., N. Abrantes, and F. Goncalves, . Life-History Traits of Standard and Autochthonous Cladocerans: I. Acute and Chronic Effects of Acetylsalicylic Acid	Reproduction
50782	Aspirin	INVERT	Daphnia magna	NA	A	EC50	2	1290	mg/L	EnviroTox DB	Marques,C.R., N. Abrantes, and F. Goncalves, . Life-History Traits of Standard and Autochthonous Cladocerans: I. Acute and Chronic Effects of Acetylsalicylic Acid	Intoxication
50782	Aspirin	INVERT	Daphnia longispina	NA	C	NOEC	21	10	mg/L	EnviroTox DB	Marques,C.R., N. Abrantes, and F. Goncalves, . Life-History Traits of Standard and Autochthonous Cladocerans: I. Acute and Chronic Effects of Acetylsalicylic Acid	Mortality
50782	Aspirin	INVERT	Daphnia magna	NA	C	NOEC	21	10	mg/L	EnviroTox DB	Marques,C.R., N. Abrantes, and F. Goncalves, . Life-History Traits of Standard and Autochthonous Cladocerans: I. Acute and Chronic Effects of Acetylsalicylic Acid	Mortality
50782	Aspirin	INVERT	Hydra vulgaris	NA	C	NOEC	7	0.1	mg/L	EnviroTox DB	Pascoe,D., W. Karntanut, and C.T. Muller, . Do Pharmaceuticals Affect Freshwater Invertebrates? A Study with the Cnidarian Hydra vulgaris	Intoxication
50782	Aspirin	ALGAE	Raphidocelis subcapitata	NA	C	EC10	2	30	mg/L	EnviroTox DB	Kusk,K.O., A.M. Christensen, and N. Nyholm. Algal Growth Inhibition Test Results of 425 Organic Chemical Substances. 2018. Chemosphere204:405-412	Population, Population growth rate
51036	Piperonyl butoxide	INVERT	Daphnia pulex	NA	A	LC50	2	1.62	mg/L	EnviroTox DB	Ankley, G.T., J.R. Dierkes, D.A. Jensen, and G.S. Peterson, 1991. Piperonyl Butoxide as a Tool in Aquatic Toxicological Research with Organophosphate Insecticides, Ecotoxicol.Environ.Saf. 21(3):266-274	Mortality
51036	Piperonyl butoxide	INVERT	Daphnia magna	NA	A	LC50	2	2.83	mg/L	EnviroTox DB	Ankley, G.T., J.R. Dierkes, D.A. Jensen, and G.S. Peterson, 1991. Piperonyl Butoxide as a Tool in Aquatic Toxicological Research with Organophosphate Insecticides, Ecotoxicol.Environ.Saf. 21(3):266-274	Mortality
51036	Piperonyl butoxide	INVERT	Ceriodaphnia dubia	NA	A	LC50	2	1	mg/L	EnviroTox DB	Ankley, G.T., J.R. Dierkes, D.A. Jensen, and G.S. Peterson, 1991. Piperonyl Butoxide as a Tool in Aquatic Toxicological Research with Organophosphate Insecticides, Ecotoxicol.Environ.Saf. 21(3):266-274	Mortality
51036	Piperonyl butoxide	INVERT	Lumbriculus variegatus	NA	A	LC50	4	3.54	mg/L	EnviroTox DB	Ankley, G.T., and S.A. Collyard, 1995. Influence of Piperonyl Butoxide on the Toxicity of Organophosphate Insecticides to Three Species of Freshwater Benthic Invertebrates, Comp.Biochem.Physiol.C 110(2):149-155	Mortality
51036	Piperonyl butoxide	INVERT	Chironomus tentans	NA	A	LC50	2	2.74	mg/L	EnviroTox DB	Ankley, G.T., and S.A. Collyard, 1995. Influence of Piperonyl Butoxide on the Toxicity of Organophosphate Insecticides to Three Species of Freshwater Benthic Invertebrates, Comp.Biochem.Physiol.C 110(2):149-155	Mortality
51036	Piperonyl butoxide	INVERT	Hyalella azteca	NA	A	LC50	4	0.53	mg/L	EnviroTox DB	Ankley, G.T., and S.A. Collyard, 1995. Influence of Piperonyl Butoxide on the Toxicity of Organophosphate Insecticides to Three Species of Freshwater Benthic Invertebrates, Comp.Biochem.Physiol.C 110(2):149-155	Mortality
51036	Piperonyl butoxide	INVERT	Ceriodaphnia dubia	NA	A	LC50	2	0.33	mg/L	EnviroTox DB	Bailey, H.C., C. DiGiorgio, K. Kroll, J.L. Miller, D.E. Hinton, and G. Starrett, 1996. Development of Procedures for Identifying Pesticide Toxicity in Ambient Waters: Carbofuran, Diazinon, Chlorpyrifos, Environ.Toxicol.Chem. 15(6):837-845	Mortality
51036	Piperonyl butoxide	INVERT	Daphnia magna	NA	A	LC50	2	1.06	mg/L	EnviroTox DB	Brausch,J.M., and P.N. Smith. Development of Resistance to Cyfluthrin and Naphthalene Among Daphnia magna	Mortality
51036	Piperonyl butoxide	FISH	Oncorhynchus mykiss	NA	A	EC50	4	3.4	mg/L	EnviroTox DB	EPAPPID 40094602	Mortality/Growth
51036	Piperonyl butoxide	FISH	Lepomis macrochirus	NA	A	EC50	4	4.2	mg/L	EnviroTox DB	EPAPPID 40094602	Mortality/Growth
51036	Piperonyl butoxide	AMPHIB	Pseudacris triseriata	NA	A	EC50	4	0.21	mg/L	EnviroTox DB	EPAPPID 40098001	Mortality/Growth
51036	Piperonyl butoxide	FISH	Oncorhynchus mykiss	NA	A	EC50	4	1.8	mg/L	EnviroTox DB	EPAPPID 40098001	Mortality/Growth
51036	Piperonyl butoxide	FISH	Lepomis cyanellus	NA	A	EC50	4	12.2	mg/L	EnviroTox DB	EPAPPID 40991205	Mortality/Growth
51036	Piperonyl butoxide	FISH	Oncorhynchus mykiss	NA	A	EC50	4	2.82	mg/L	EnviroTox DB	EPAPPID 40991205	Mortality/Growth
51036	Piperonyl butoxide	FISH	Lepomis macrochirus	NA	A	EC50	4	4	mg/L	EnviroTox DB	EPAPPID 40991205	Mortality/Growth
51036	Piperonyl butoxide	FISH	Cyprinus carpio	NA	A	EC50	4	4.22	mg/L	EnviroTox DB	EPAPPID 40991205	Mortality/Growth
51036	Piperonyl butoxide	FISH	Ictalurus melas	NA	A	EC50	4	5.65	mg/L	EnviroTox DB	EPAPPID 40991205	Mortality/Growth
51036	Piperonyl butoxide	FISH	Pimephales promelas	NA	A	EC50	4	6.2	mg/L	EnviroTox DB	EPAPPID 40991205	Mortality/Growth
51036	Piperonyl butoxide	FISH	Ictalurus punctatus	NA	A	EC50	4	6.4	mg/L	EnviroTox DB	EPAPPID 40991205	Mortality/Growth
51036	Piperonyl butoxide	FISH	Perca flavescens	NA	A	EC50	4	6.9	mg/L	EnviroTox DB	EPAPPID 40991205	Mortality/Growth
51036	Piperonyl butoxide	INVERT	Daphnia magna	NA	A	EC50	2	1.7	mg/L	EnviroTox DB	EPAPPID 40991209	Mortality/Growth
[truncated: 45,880 more rows]

## Sheet: data dictionary
header	description
cas	A CAS number (Chemical Abstracts Service Registry Number) is a unique numerical identifier assigned to every chemical substance described in the scientific literature.
chem_name	The chemical name used for this study
group	The data group of the record, these define species and particular datasets
latin_name	The latin name of the species or genus
strain	If recorded, the strain name within the species
test_type	The type of test used. Only some groups have the test_type defined. These codes can be explored in the raw data sources
test_statistic	The test statistic pulled from dose response models. For example, EC50.
duration_d	The duration of the toxicant exposure in days
effect_value	The value of the test statistic reported
effect_unit	The units of measurement for the test_statistic effect_value
source	The short name for the data source. These datasources are described in detail at the github repository (see https://github.com/Crombie-Lab/nematode-hts-toxicology?tab=readme-ov-file#data-sources)
orig_source	A more detailed record of the source data. In cases where "source" is a meta-analysis, the orig_source can provide more detail.
endpoint	A description of the biological measurement that indicates how an organism responds to chemical exposure
